# Supplementary material for: Crystal structure of (7-methyl-2-oxo-2H-chromen-4-yl)methyl piperidine-1-carbo­di­thio­ate
Source: Acta Crystallogr E Crystallogr Commun. 2015 Jul 29;71(Pt 8):o606–7. doi: 10.1107/S2056989015013699 (PMC4571421; doi:10.1107/S2056989015013699)
Supplement: Supplementary file 1 [file e-71-0o606-sup1.cif]

##############################################################################
#                                                                            #
# This CIF contains the data in a paper accepted for publication in          #
# Acta Crystallographica Section E. It conforms to the requirements of       #
# Notes for Authors for Acta Crystallographica Section E, and has been       #
# peer reviewed under the auspices of the IUCr Commission on Journals.       #
#                                                                            #
# Full details of the Crystallographic Information File format               #
# are given in the paper "The Crystallographic Information File (CIF):       #
# a New Standard Archive File for Crystallography" by S. R. Hall, F. H.      #
# Allen and I. D. Brown [Acta Cryst. (1991), A47, 655-685].                  #
#                                                                            #
# The current version of the core CIF dictionary is obtainable from          #
# ftp://ftp.iucr.org/pub/cif_core.dic.                                       #
#                                                                            #
# Software is freely available for graphical display of the structure(s)     #
# in this CIF. For information consult the CIF software page                 #
# http://www.iucr.org/resources/cif/software.                                #
#                                                                            #
# This file may be used for bona fide research purposes within the           #
# scientific community so long as proper attribution is given to the journal # 
# article from which it was obtained.                                        #
#                                                                            #
##############################################################################
data_I
_audit_creation_method     'SHELXL-2014/7'
_database_code_depnum_ccdc_archive     'CCDC 1413856'
_chemical_name_systematic
;
 (7-Methyl-2-oxo-2<i>H</i>-chromen-4-yl)methyl
piperidine-1-carbodithioate
;
_chemical_name_common     ?
_chemical_formula_moiety     'C17 H19 N O2 S2'
_chemical_formula_sum     'C17 H19 N O2 S2'
_chemical_formula_iupac     'C17 H19 N O2 S2'
_chemical_formula_weight     333.45
_chemical_melting_point     420
_shelx_space_group_comment
;
The symmetry employed for this shelxl refinement is uniquely defined
by the following loop, which should always be used as a source of
symmetry information in preference to the above space-group names.
They are only intended as comments.
;
_space_group_crystal_system     monoclinic
_space_group_name_H-M_alt     'P c'
_space_group_name_Hall     'P -2yc'
loop_
    _space_group_symop_operation_xyz
    'x, y, z'
    'x, -y, z+1/2'
_cell_length_a     4.9641(2)
_cell_length_b     11.4351(3)
_cell_length_c     14.0023(4)
_cell_angle_alpha     90
_cell_angle_beta     90.743(2)
_cell_angle_gamma     90
_cell_volume     794.77(4)
_cell_formula_units_Z     2
_cell_measurement_reflns_used     2119
_cell_measurement_theta_min     1.781
_cell_measurement_theta_max     24.998
_cell_measurement_temperature     296(2)
_exptl_crystal_description     Plate
_exptl_crystal_colour     colourless
_exptl_crystal_size_max     0.24
_exptl_crystal_size_mid     0.20
_exptl_crystal_size_min     0.12
_exptl_crystal_density_diffrn     1.393
_exptl_crystal_F_000     352
_exptl_absorpt_coefficient_mu     0.341
_exptl_absorpt_correction_type     psi-scan
_exptl_absorpt_process_details
;
(SADABS; Sheldrick, 2007)
;
_exptl_absorpt_correction_T_min     0.7700
_exptl_absorpt_correction_T_max     1.0000
_diffrn_ambient_temperature     296(2)
_diffrn_radiation_type     MoK\a
_diffrn_radiation_wavelength     0.71073
_diffrn_radiation_source     'fine-focus sealed tube'
_diffrn_radiation_monochromator     graphite
_diffrn_measurement_device_type     'Bruker SMART CCD area-detector'
_diffrn_measurement_method     '\w and \f scans'
_diffrn_detector_area_resol_mean     10.0
_diffrn_reflns_number     4426
_diffrn_reflns_av_R_equivalents     0.0171
_diffrn_reflns_theta_min     1.781
_diffrn_reflns_theta_max     24.998
_diffrn_reflns_theta_full     24.998
_diffrn_measured_fraction_theta_max     0.963
_diffrn_measured_fraction_theta_full     0.963
_diffrn_reflns_limit_h_min     -5
_diffrn_reflns_limit_h_max     5
_diffrn_reflns_limit_k_min     -13
_diffrn_reflns_limit_k_max     13
_diffrn_reflns_limit_l_min     -13
_diffrn_reflns_limit_l_max     16
_refine_special_details     ?
_reflns_number_total     2119
_reflns_number_gt     2027
_reflns_threshold_expression     'I > 2\s(I)'
_refine_ls_structure_factor_coef     Fsqd
_refine_ls_matrix_type     full
_refine_ls_R_factor_all     0.0272
_refine_ls_R_factor_gt     0.0256
_refine_ls_wR_factor_gt     0.0605
_refine_ls_wR_factor_ref     0.0615
_refine_ls_goodness_of_fit_ref     1.040
_refine_ls_restrained_S_all     1.039
_refine_ls_number_reflns     2119
_refine_ls_number_parameters     200
_refine_ls_number_restraints     2
_refine_ls_hydrogen_treatment     constr
_refine_ls_weighting_scheme     calc
_refine_ls_weighting_details
              'w=1/[\s^2^(Fo^2^)+(0.0331P)^2^+0.0991P] where P=(Fo^2^+2Fc^2^)/3'
_atom_sites_solution_hydrogens     geom
_atom_sites_solution_primary     ?
_atom_sites_solution_secondary     ?
_refine_ls_shift/su_max     0.000
_refine_ls_shift/su_mean     0.000
_refine_diff_density_max     0.144
_refine_diff_density_min     -0.134
_refine_ls_extinction_method     none
_refine_ls_extinction_coef     .
_refine_ls_abs_structure_details
;
Flack <i>x</i> determined using 704 quotients
[(<i>I</i>^+^)-(<i>I</i>^-^)]/[(<i>I</i>^+^)+(<i>I</i>^-^)]
(Parsons <i>et al.</i>,  2013)
;
_refine_ls_abs_structure_Flack     0.05(3)
loop_
    _atom_type_symbol
    _atom_type_description
    _atom_type_scat_dispersion_real
    _atom_type_scat_dispersion_imag
    _atom_type_scat_source
    'C' 'C' 0.0033 0.0016
                         'International Tables Vol C Tables 4.2.6.8 and 6.1.1.4'
    'H' 'H' 0.0000 0.0000
                         'International Tables Vol C Tables 4.2.6.8 and 6.1.1.4'
    'N' 'N' 0.0061 0.0033
                         'International Tables Vol C Tables 4.2.6.8 and 6.1.1.4'
    'O' 'O' 0.0106 0.0060
                         'International Tables Vol C Tables 4.2.6.8 and 6.1.1.4'
    'S' 'S' 0.1246 0.1234
                         'International Tables Vol C Tables 4.2.6.8 and 6.1.1.4'
_computing_data_collection
;
SMART (Bruker, 2001)
;
_computing_cell_refinement
;
SAINT (Bruker, 2001)
;
_computing_data_reduction
;
SAINT (Bruker, 2001)
;
_computing_structure_solution
;
SHELXS2014 (Sheldrick, 2008)
;
_computing_structure_refinement
;
SHELXL2014 (Sheldrick, 2015)
;
_computing_molecular_graphics
;
ORTEP-3 for Windows (Farrugia, 2012)
;
_computing_publication_material
;
SHELXL2014 (Sheldrick, 2015)
;
loop_
    _atom_site_type_symbol
    _atom_site_label
    _atom_site_fract_x
    _atom_site_fract_y
    _atom_site_fract_z
    _atom_site_U_iso_or_equiv
    _atom_site_adp_type
    _atom_site_calc_flag
    _atom_site_occupancy
    _atom_site_disorder_assembly
    _atom_site_disorder_group
    S S1 0.15995(16) 0.77643(6) 0.48353(6) 0.0417(2) Uani d 1 . .
    S S2 0.42720(17) 0.60022(8) 0.35570(7) 0.0529(3) Uani d 1 . .
    O O3 0.1614(4) 0.99061(19) 0.14352(14) 0.0405(5) Uani d 1 . .
    O O4 0.4912(5) 0.8912(2) 0.07897(17) 0.0579(7) Uani d 1 . .
    N N5 0.0507(6) 0.5536(2) 0.4834(2) 0.0496(7) Uani d 1 . .
    C C6 0.3753(7) 0.9153(3) 0.1512(2) 0.0414(8) Uani d 1 . .
    C C7 0.4412(7) 0.8712(3) 0.2455(2) 0.0379(8) Uani d 1 . .
    H H7 0.5761 0.8152 0.2518 0.045 Uiso calc 1 . .
    C C8 0.3150(6) 0.9079(2) 0.3245(2) 0.0324(7) Uani d 1 . .
    C C9 0.1022(6) 0.9951(2) 0.3146(2) 0.0320(7) Uani d 1 . .
    C C10 0.0312(6) 1.0321(2) 0.2230(2) 0.0331(7) Uani d 1 . .
    C C11 -0.1659(6) 1.1147(3) 0.2057(2) 0.0373(7) Uani d 1 . .
    H H11 -0.2102 1.1357 0.1433 0.045 Uiso calc 1 . .
    C C12 -0.2979(6) 1.1663(2) 0.2814(2) 0.0370(7) Uani d 1 . .
    C C13 -0.2277(6) 1.1305(3) 0.3735(2) 0.0396(8) Uani d 1 . .
    H H13 -0.3149 1.1640 0.4252 0.047 Uiso calc 1 . .
    C C14 -0.5104(7) 1.2582(3) 0.2648(3) 0.0509(9) Uani d 1 . .
    H H14A -0.5426 1.2672 0.1975 0.076 Uiso calc 1 . .
    H H14B -0.4501 1.3312 0.2913 0.076 Uiso calc 1 . .
    H H14C -0.6742 1.2348 0.2952 0.076 Uiso calc 1 . .
    C C15 -0.0339(6) 1.0474(2) 0.3902(2) 0.0366(7) Uani d 1 . .
    H H15 0.0076 1.0254 0.4526 0.044 Uiso calc 1 . .
    C C16 0.4049(6) 0.8639(3) 0.4206(2) 0.0379(7) Uani d 1 . .
    H H16A 0.4527 0.9305 0.4601 0.045 Uiso calc 1 . .
    H H16B 0.5665 0.8174 0.4125 0.045 Uiso calc 1 . .
    C C17 0.2071(6) 0.6311(3) 0.4400(2) 0.0378(7) Uani d 1 . .
    C C18 -0.1184(8) 0.5752(3) 0.5662(3) 0.0561(10) Uani d 1 . .
    H H18A -0.3046 0.5577 0.5499 0.067 Uiso calc 1 . .
    H H18B -0.1071 0.6570 0.5839 0.067 Uiso calc 1 . .
    C C19 -0.0287(10) 0.5001(3) 0.6495(3) 0.0669(11) Uani d 1 . .
    H H19A 0.1498 0.5243 0.6704 0.080 Uiso calc 1 . .
    H H19B -0.1507 0.5116 0.7022 0.080 Uiso calc 1 . .
    C C20 -0.0229(10) 0.3718(3) 0.6234(3) 0.0746(13) Uani d 1 . .
    H H20A -0.2056 0.3438 0.6136 0.090 Uiso calc 1 . .
    H H20B 0.0579 0.3275 0.6754 0.090 Uiso calc 1 . .
    C C21 0.1378(9) 0.3527(3) 0.5330(3) 0.0733(14) Uani d 1 . .
    H H21A 0.3265 0.3689 0.5461 0.088 Uiso calc 1 . .
    H H21B 0.1224 0.2716 0.5136 0.088 Uiso calc 1 . .
    C C22 0.0400(8) 0.4302(3) 0.4529(3) 0.0630(11) Uani d 1 . .
    H H22A 0.1521 0.4192 0.3974 0.076 Uiso calc 1 . .
    H H22B -0.1436 0.4095 0.4353 0.076 Uiso calc 1 . .
loop_
    _atom_site_aniso_label
    _atom_site_aniso_U_11
    _atom_site_aniso_U_22
    _atom_site_aniso_U_33
    _atom_site_aniso_U_12
    _atom_site_aniso_U_13
    _atom_site_aniso_U_23
    S1 0.0590(5) 0.0291(4) 0.0373(4) 0.0030(4) 0.0125(4) 0.0021(4)
    S2 0.0684(6) 0.0435(5) 0.0469(5) 0.0125(4) 0.0112(5) -0.0040(4)
    O3 0.0532(14) 0.0428(13) 0.0256(12) 0.0032(10) 0.0063(10) 0.0005(9)
    O4 0.0800(17) 0.0586(16) 0.0356(14) 0.0054(14) 0.0226(13) -0.0038(11)
    N5 0.0614(18) 0.0287(13) 0.0591(19) 0.0034(12) 0.0108(16) -0.0015(12)
    C6 0.055(2) 0.0355(17) 0.034(2) -0.0090(16) 0.0097(17) -0.0066(14)
    C7 0.0457(19) 0.0311(16) 0.0370(19) -0.0016(14) 0.0064(16) 0.0018(13)
    C8 0.0378(17) 0.0284(15) 0.0311(17) -0.0092(13) 0.0014(14) 0.0009(12)
    C9 0.0389(17) 0.0287(15) 0.0285(18) -0.0074(13) 0.0054(14) 0.0013(12)
    C10 0.0429(17) 0.0304(15) 0.0262(16) -0.0078(13) 0.0048(14) -0.0022(12)
    C11 0.0458(19) 0.0343(16) 0.0319(18) -0.0061(15) -0.0001(15) 0.0054(13)
    C12 0.0410(17) 0.0295(16) 0.0407(19) -0.0082(13) 0.0063(15) 0.0018(14)
    C13 0.0464(19) 0.0342(16) 0.038(2) -0.0052(15) 0.0136(16) -0.0059(13)
    C14 0.049(2) 0.0407(19) 0.063(2) 0.0030(16) 0.0030(19) 0.0030(16)
    C15 0.0479(18) 0.0354(16) 0.0266(16) -0.0073(15) 0.0026(15) 0.0009(13)
    C16 0.0450(19) 0.0350(16) 0.0338(18) -0.0026(14) 0.0008(15) -0.0004(14)
    C17 0.0439(18) 0.0316(16) 0.0377(19) 0.0058(14) -0.0067(15) -0.0004(13)
    C18 0.061(2) 0.040(2) 0.068(3) 0.0003(17) 0.014(2) 0.0126(17)
    C19 0.082(3) 0.055(2) 0.064(3) -0.003(2) -0.001(2) 0.0077(19)
    C20 0.085(3) 0.048(2) 0.090(4) -0.011(2) -0.035(3) 0.024(2)
    C21 0.073(3) 0.038(2) 0.109(4) -0.001(2) -0.026(3) -0.002(2)
    C22 0.075(3) 0.0324(18) 0.081(3) -0.0030(18) 0.003(2) -0.0062(18)
_geom_special_details
;
 All esds (except the esd in the dihedral angle between two l.s. planes)
 are estimated using the full covariance matrix.  The cell esds are taken
 into account individually in the estimation of esds in distances, angles
 and torsion angles; correlations between esds in cell parameters are only
 used when they are defined by crystal symmetry.  An approximate (isotropic)
 treatment of cell esds is used for estimating esds involving l.s. planes.
;
loop_
    _geom_bond_atom_site_label_1
    _geom_bond_atom_site_label_2
    _geom_bond_site_symmetry_2
    _geom_bond_distance
    _geom_bond_publ_flag
    S1 C17 . 1.786(3) ?
    S1 C16 . 1.812(3) ?
    S2 C17 . 1.657(3) ?
    O3 C6 . 1.370(4) ?
    O3 C10 . 1.378(3) ?
    O4 C6 . 1.202(4) ?
    N5 C17 . 1.330(4) ?
    N5 C18 . 1.461(4) ?
    N5 C22 . 1.475(4) ?
    C6 C7 . 1.447(4) ?
    C7 C8 . 1.346(4) ?
    C7 H7 . 0.9300 ?
    C8 C9 . 1.458(4) ?
    C8 C16 . 1.499(4) ?
    C9 C10 . 1.392(4) ?
    C9 C15 . 1.397(4) ?
    C10 C11 . 1.379(4) ?
    C11 C12 . 1.385(4) ?
    C11 H11 . 0.9300 ?
    C12 C13 . 1.394(5) ?
    C12 C14 . 1.505(4) ?
    C13 C15 . 1.371(5) ?
    C13 H13 . 0.9300 ?
    C14 H14A . 0.9600 ?
    C14 H14B . 0.9600 ?
    C14 H14C . 0.9600 ?
    C15 H15 . 0.9300 ?
    C16 H16A . 0.9700 ?
    C16 H16B . 0.9700 ?
    C18 C19 . 1.511(5) ?
    C18 H18A . 0.9700 ?
    C18 H18B . 0.9700 ?
    C19 C20 . 1.512(6) ?
    C19 H19A . 0.9700 ?
    C19 H19B . 0.9700 ?
    C20 C21 . 1.521(6) ?
    C20 H20A . 0.9700 ?
    C20 H20B . 0.9700 ?
    C21 C22 . 1.505(6) ?
    C21 H21A . 0.9700 ?
    C21 H21B . 0.9700 ?
    C22 H22A . 0.9700 ?
    C22 H22B . 0.9700 ?
loop_
    _geom_angle_atom_site_label_1
    _geom_angle_atom_site_label_2
    _geom_angle_atom_site_label_3
    _geom_angle_site_symmetry_1
    _geom_angle_site_symmetry_3
    _geom_angle
    _geom_angle_publ_flag
    C17 S1 C16 . . 104.81(15) ?
    C6 O3 C10 . . 121.6(2) ?
    C17 N5 C18 . . 126.5(3) ?
    C17 N5 C22 . . 121.6(3) ?
    C18 N5 C22 . . 111.9(3) ?
    O4 C6 O3 . . 117.2(3) ?
    O4 C6 C7 . . 125.6(3) ?
    O3 C6 C7 . . 117.1(3) ?
    C8 C7 C6 . . 122.6(3) ?
    C8 C7 H7 . . 118.7 ?
    C6 C7 H7 . . 118.7 ?
    C7 C8 C9 . . 118.7(3) ?
    C7 C8 C16 . . 119.8(3) ?
    C9 C8 C16 . . 121.5(3) ?
    C10 C9 C15 . . 116.7(3) ?
    C10 C9 C8 . . 118.0(3) ?
    C15 C9 C8 . . 125.3(3) ?
    C11 C10 O3 . . 115.7(3) ?
    C11 C10 C9 . . 122.7(3) ?
    O3 C10 C9 . . 121.6(3) ?
    C10 C11 C12 . . 120.0(3) ?
    C10 C11 H11 . . 120.0 ?
    C12 C11 H11 . . 120.0 ?
    C11 C12 C13 . . 117.9(3) ?
    C11 C12 C14 . . 121.2(3) ?
    C13 C12 C14 . . 120.9(3) ?
    C15 C13 C12 . . 121.9(3) ?
    C15 C13 H13 . . 119.1 ?
    C12 C13 H13 . . 119.1 ?
    C12 C14 H14A . . 109.5 ?
    C12 C14 H14B . . 109.5 ?
    H14A C14 H14B . . 109.5 ?
    C12 C14 H14C . . 109.5 ?
    H14A C14 H14C . . 109.5 ?
    H14B C14 H14C . . 109.5 ?
    C13 C15 C9 . . 120.9(3) ?
    C13 C15 H15 . . 119.6 ?
    C9 C15 H15 . . 119.6 ?
    C8 C16 S1 . . 115.4(2) ?
    C8 C16 H16A . . 108.4 ?
    S1 C16 H16A . . 108.4 ?
    C8 C16 H16B . . 108.4 ?
    S1 C16 H16B . . 108.4 ?
    H16A C16 H16B . . 107.5 ?
    N5 C17 S2 . . 125.3(2) ?
    N5 C17 S1 . . 112.6(2) ?
    S2 C17 S1 . . 122.13(19) ?
    N5 C18 C19 . . 110.5(3) ?
    N5 C18 H18A . . 109.6 ?
    C19 C18 H18A . . 109.6 ?
    N5 C18 H18B . . 109.6 ?
    C19 C18 H18B . . 109.6 ?
    H18A C18 H18B . . 108.1 ?
    C20 C19 C18 . . 111.8(4) ?
    C20 C19 H19A . . 109.3 ?
    C18 C19 H19A . . 109.3 ?
    C20 C19 H19B . . 109.3 ?
    C18 C19 H19B . . 109.3 ?
    H19A C19 H19B . . 107.9 ?
    C19 C20 C21 . . 110.6(3) ?
    C19 C20 H20A . . 109.5 ?
    C21 C20 H20A . . 109.5 ?
    C19 C20 H20B . . 109.5 ?
    C21 C20 H20B . . 109.5 ?
    H20A C20 H20B . . 108.1 ?
    C22 C21 C20 . . 111.6(4) ?
    C22 C21 H21A . . 109.3 ?
    C20 C21 H21A . . 109.3 ?
    C22 C21 H21B . . 109.3 ?
    C20 C21 H21B . . 109.3 ?
    H21A C21 H21B . . 108.0 ?
    N5 C22 C21 . . 109.7(3) ?
    N5 C22 H22A . . 109.7 ?
    C21 C22 H22A . . 109.7 ?
    N5 C22 H22B . . 109.7 ?
    C21 C22 H22B . . 109.7 ?
    H22A C22 H22B . . 108.2 ?
loop_
    _geom_torsion_atom_site_label_1
    _geom_torsion_atom_site_label_2
    _geom_torsion_atom_site_label_3
    _geom_torsion_atom_site_label_4
    _geom_torsion_site_symmetry_1
    _geom_torsion_site_symmetry_2
    _geom_torsion_site_symmetry_3
    _geom_torsion_site_symmetry_4
    _geom_torsion
    _geom_torsion_publ_flag
    C10 O3 C6 O4 . . . . -173.9(3) ?
    C10 O3 C6 C7 . . . . 6.4(4) ?
    O4 C6 C7 C8 . . . . 175.3(3) ?
    O3 C6 C7 C8 . . . . -5.1(4) ?
    C6 C7 C8 C9 . . . . 0.4(4) ?
    C6 C7 C8 C16 . . . . -176.3(3) ?
    C7 C8 C9 C10 . . . . 3.0(4) ?
    C16 C8 C9 C10 . . . . 179.6(3) ?
    C7 C8 C9 C15 . . . . -175.4(3) ?
    C16 C8 C9 C15 . . . . 1.2(4) ?
    C6 O3 C10 C11 . . . . 174.8(3) ?
    C6 O3 C10 C9 . . . . -3.2(4) ?
    C15 C9 C10 C11 . . . . -1.0(4) ?
    C8 C9 C10 C11 . . . . -179.6(3) ?
    C15 C9 C10 O3 . . . . 176.8(2) ?
    C8 C9 C10 O3 . . . . -1.7(4) ?
    O3 C10 C11 C12 . . . . -176.5(2) ?
    C9 C10 C11 C12 . . . . 1.5(4) ?
    C10 C11 C12 C13 . . . . -1.1(4) ?
    C10 C11 C12 C14 . . . . 178.9(3) ?
    C11 C12 C13 C15 . . . . 0.3(4) ?
    C14 C12 C13 C15 . . . . -179.7(3) ?
    C12 C13 C15 C9 . . . . 0.1(5) ?
    C10 C9 C15 C13 . . . . 0.2(4) ?
    C8 C9 C15 C13 . . . . 178.6(3) ?
    C7 C8 C16 S1 . . . . -115.5(3) ?
    C9 C8 C16 S1 . . . . 67.9(3) ?
    C17 S1 C16 C8 . . . . 85.8(3) ?
    C18 N5 C17 S2 . . . . 171.3(3) ?
    C22 N5 C17 S2 . . . . -6.1(5) ?
    C18 N5 C17 S1 . . . . -7.9(4) ?
    C22 N5 C17 S1 . . . . 174.7(3) ?
    C16 S1 C17 N5 . . . . 176.6(2) ?
    C16 S1 C17 S2 . . . . -2.7(2) ?
    C17 N5 C18 C19 . . . . -118.1(4) ?
    C22 N5 C18 C19 . . . . 59.5(4) ?
    N5 C18 C19 C20 . . . . -55.0(5) ?
    C18 C19 C20 C21 . . . . 51.6(5) ?
    C19 C20 C21 C22 . . . . -52.7(5) ?
    C17 N5 C22 C21 . . . . 117.6(4) ?
    C18 N5 C22 C21 . . . . -60.2(4) ?
    C20 C21 C22 N5 . . . . 56.3(4) ?
loop_
    _geom_hbond_atom_site_label_D
    _geom_hbond_atom_site_label_H
    _geom_hbond_atom_site_label_A
    _geom_hbond_site_symmetry_A
    _geom_hbond_distance_DH
    _geom_hbond_distance_HA
    _geom_hbond_distance_DA
    _geom_hbond_angle_DHA
    _geom_hbond_publ_flag
    C13 H13 O4 2_475 0.93 2.45 3.223(4) 140.00 yes
    C16 H16B S2 . 0.97 2.70 3.152(4) 109.00 yes
    C18 H18B S1 . 0.97 2.38 2.930(4) 116.00 yes
    C22 H22A S2 . 0.97 2.55 3.065(4) 113.00 yes
_shelx_hkl_file
;
   1   0   0  645.19   13.17
  -1   0   0  634.58   13.33
   1   0   0  662.85   12.01
  -2   0   0  129.64    2.90
   2   0   0  130.04    2.70
  -3   0   0  177.88    3.84
   3   0   0  177.81    3.76
  -3   0   0  178.49    4.07
  -3   0   0  181.57    3.73
  -4   0   0   36.29    1.18
  -4   0   0   37.00    1.15
   4   0   0   36.31    1.19
  -4   0   0   33.63    1.27
   5   0   0    3.18    0.41
   0  -1   0   80.05    1.69
   0   1   0   82.18    1.69
   0   1   0   84.79    1.69
   1  -1   0   68.89    1.55
  -1  -1   0   71.46    1.61
   1  -1   0   69.31    1.47
  -1  -1   0   72.98    1.51
   1   1   0   72.23    1.52
   1   1   0   70.35    1.60
  -1   1   0   71.74    1.55
  -1   1   0   68.38    1.46
   2  -1   0   37.61    0.99
   2  -1   0   37.59    1.04
  -2  -1   0   40.42    1.10
  -2  -1   0   37.76    1.01
  -2   1   0   37.00    0.90
   2   1   0   37.85    0.99
  -2   1   0   36.60    1.03
   3  -1   0    6.31    0.40
  -3  -1   0    7.28    0.42
  -3  -1   0    6.90    0.39
  -3  -1   0    6.86    0.45
  -3   1   0    6.98    0.33
   3   1   0    7.00    0.42
  -3   1   0    6.88    0.40
  -3   1   0    7.10    0.43
   4  -1   0    2.37    0.32
  -4  -1   0    1.91    0.29
  -4  -1   0    1.99    0.34
  -4  -1   0    2.78    0.34
  -4   1   0    1.93    0.30
  -4   1   0    2.41    0.35
  -4   1   0    2.27    0.31
   4   1   0    2.34    0.31
   5  -1   0    4.80    0.50
   5   1   0    5.02    0.51
   0  -2   0  248.81    5.84
   0  -2   0  292.56    5.81
   0   2   0  292.22    5.68
   0   2   0  293.67    5.87
  -1  -2   0  261.39    5.24
   1  -2   0  270.57    5.41
  -1  -2   0  261.66    5.51
  -1   2   0  266.36    5.10
  -1   2   0  270.67    5.42
  -1   2   0  263.35    5.23
   1   2   0  264.24    5.25
   1   2   0  272.24    5.52
  -2  -2   0  110.05    2.58
   2  -2   0  112.44    2.35
  -2  -2   0  109.50    2.40
   2  -2   0  108.65    2.46
  -2   2   0  108.36    2.32
  -2   2   0  106.38    2.45
  -3  -2   0   45.55    1.22
  -3  -2   0   44.65    1.40
  -3  -2   0   44.20    1.27
   3  -2   0   45.46    1.27
  -3   2   0   45.51    1.32
   3   2   0   44.77    1.27
  -3   2   0   45.97    1.17
  -4  -2   0    6.18    0.43
   4  -2   0    6.62    0.47
  -4  -2   0    6.41    0.51
  -4  -2   0    6.34    0.43
  -4   2   0    5.61    0.43
  -4   2   0    6.37    0.48
   4   2   0    6.60    0.46
  -5  -2   0    3.01    0.40
  -5  -2   0    2.19    0.34
   0  -3   0    7.68    0.29
   0  -3   0    7.59    0.28
   0   3   0    7.37    0.32
   0   3   0    7.66    0.28
   1  -3   0  234.70    4.86
  -1  -3   0  244.76    5.01
   1   3   0  243.07    5.01
  -1   3   0  238.84    4.64
  -1   3   0  232.16    4.77
   1   3   0  237.60    4.77
   1   3   0  236.52    4.70
  -1   3   0  235.38    4.87
   2  -3   0   39.94    1.07
  -2  -3   0   38.05    1.02
  -2  -3   0   40.11    1.09
   2  -3   0   39.37    1.06
  -2  -3   0   38.19    1.18
  -2   3   0   39.15    1.05
  -2   3   0   40.46    1.07
   2   3   0   41.36    0.95
  -3  -3   0    3.91    0.31
   3  -3   0    3.31    0.33
  -3  -3   0    4.28    0.38
  -3  -3   0    3.53    0.30
  -3   3   0    3.39    0.29
  -3   3   0    3.84    0.31
  -4  -3   0    0.26    0.15
  -4  -3   0    0.01    0.15
  -4  -3   0    0.05    0.12
   4  -3   0   -0.05    0.11
  -4   3   0    0.08    0.14
   4   3   0    0.03    0.12
  -5  -3   0   -0.11    0.15
   0  -4   0  171.84    3.62
   0  -4   0  174.92    3.61
   0   4   0  164.82    3.54
   0   4   0  171.45    3.60
   1  -4   0  390.11    7.82
  -1  -4   0  392.11    7.99
   1   4   0  382.45    7.58
  -1   4   0  387.74    7.84
  -1   4   0  377.51    7.65
   1   4   0  388.89    7.98
   2  -4   0  263.51    5.58
  -2  -4   0  263.70    5.48
  -2  -4   0  279.32    5.82
  -2  -4   0  264.93    5.31
  -2   4   0  263.52    5.58
   2   4   0  267.43    5.31
  -2   4   0  267.95    5.47
  -3  -4   0   14.11    0.73
  -3  -4   0   15.05    0.62
  -3  -4   0   14.87    0.65
  -3   4   0   14.34    0.62
  -3   4   0   15.52    0.64
  -4  -4   0    2.69    0.35
  -4  -4   0    1.82    0.29
   4   4   0    1.99    0.30
  -4   4   0    1.81    0.30
  -5  -4   0    6.70    0.51
   0  -5   0  126.95    2.70
   0  -5   0  121.62    2.69
   0  -5   0  118.33    2.59
   0   5   0  119.74    2.67
   0   5   0  122.04    2.71
  -1  -5   0  177.78    3.62
   1  -5   0  172.87    3.67
  -1  -5   0  179.12    3.86
   1  -5   0  172.03    3.69
  -1   5   0  171.99    3.75
   1   5   0  171.16    3.67
  -1   5   0  177.50    3.71
  -2  -5   0   94.56    2.41
  -2  -5   0   95.31    2.19
   2  -5   0   95.53    2.18
   2   5   0   97.55    2.16
  -2   5   0   91.37    2.27
  -2   5   0   95.68    2.20
  -3  -5   0   19.29    0.89
  -3  -5   0   19.46    0.76
  -3   5   0   19.34    0.80
  -3   5   0   19.59    0.74
  -4  -5   0   23.04    0.97
  -4  -5   0   24.19    0.93
  -5  -5   0    0.27    0.22
   0  -6   0   56.64    1.43
   0  -6   0   57.86    1.43
   0  -6   0   55.47    1.43
   0   6   0   54.92    1.51
   0   6   0   55.59    1.41
   1  -6   0   74.65    1.72
  -1  -6   0   73.50    1.80
   1  -6   0   75.83    1.74
  -1  -6   0   71.66    1.88
  -1   6   0   72.44    1.75
  -1   6   0   72.91    1.90
   1   6   0   74.86    1.84
  -2  -6   0   78.26    2.12
   2  -6   0   76.92    1.86
  -2  -6   0   80.64    1.96
  -2   6   0   80.22    2.05
   2   6   0   78.27    1.91
  -2   6   0   77.25    1.90
  -3  -6   0    3.68    0.39
  -3  -6   0    4.41    0.49
  -3   6   0    4.06    0.43
  -4  -6   0    1.60    0.31
  -5  -6   0    0.58    0.25
   0  -7   0    5.70    0.35
   0  -7   0    5.63    0.34
   0  -7   0    6.07    0.40
   0   7   0    5.42    0.33
   0   7   0    5.18    0.41
  -1  -7   0   35.17    1.13
   1  -7   0   35.31    1.00
   1  -7   0   35.77    0.98
  -1   7   0   35.62    1.02
   1   7   0   35.52    1.13
  -1   7   0   34.33    1.18
  -2  -7   0   17.89    0.81
  -2  -7   0   16.99    0.74
  -2   7   0   15.45    0.78
   2   7   0   17.19    0.72
  -3  -7   0   27.11    1.03
  -3  -7   0   29.15    1.19
  -3   7   0   27.56    1.11
  -4  -7   0    3.45    0.44
  -4   7   0    3.40    0.46
  -5  -7   0    6.13    0.62
   0  -8   0   91.48    2.30
   0  -8   0   95.17    2.28
   0   8   0   94.70    2.42
  -1  -8   0   19.76    0.83
  -1   8   0   19.66    0.89
   1   8   0   20.59    0.87
  -2  -8   0    0.18    0.17
  -2  -8   0   -0.03    0.13
  -2   8   0    0.02    0.16
   2   8   0   -0.02    0.14
  -3  -8   0   39.47    1.48
  -3  -8   0   38.77    1.35
  -3   8   0   39.53    1.44
  -4  -8   0    4.74    0.54
  -4   8   0    5.70    0.62
   0   9   0   34.83    1.28
  -1  -9   0   49.76    1.57
  -1  -9   0   52.89    1.58
   1   9   0   54.10    1.64
  -1   9   0   53.66    1.71
  -2  -9   0   35.50    1.28
  -2  -9   0   34.66    1.29
   2   9   0   35.72    1.24
  -2   9   0   33.09    1.32
  -3  -9   0   19.63    0.96
  -3   9   0   21.65    1.06
  -4  -9   0   11.70    0.77
  -4   9   0   11.43    0.81
   0  10   0    4.81    0.55
  -1 -10   0   19.16    0.89
  -1  10   0   17.60    0.94
   1  10   0   18.61    0.92
  -2 -10   0    6.40    0.53
  -2 -10   0    5.06    0.56
   2  10   0    5.51    0.56
  -3 -10   0    2.43    0.43
  -3  10   0    2.76    0.48
  -4 -10   0    3.71    0.53
  -4  10   0    3.97    0.60
   0  11   0    9.09    0.69
  -1 -11   0   -0.06    0.16
   1  11   0    0.24    0.20
  -1  11   0    0.10    0.17
  -2 -11   0    4.04    0.53
   2  11   0    4.31    0.52
  -2  11   0    5.04    0.62
  -3 -11   0    5.06    0.62
  -3  11   0    5.70    0.70
   0  12   0    0.16    0.23
  -1 -12   0    2.00    0.40
   1  12   0    1.93    0.41
  -1  12   0    2.85    0.49
  -2 -12   0    0.42    0.25
  -2  12   0    0.35    0.29
   2  12   0    0.74    0.29
  -3 -12   0    1.29    0.37
  -3  12   0    1.81    0.47
   0  13   0    1.02    0.34
  -1  13   0    8.37    0.85
   1  13   0    8.94    0.74
  -2 -13   0    7.37    0.76
  -2  13   0    8.85    0.92
  -5   0   1   -0.15    0.16
  -5   0   1    0.16    0.21
  -4   0   1   -0.12    0.13
  -4   0   1   -0.15    0.13
   4   0  -1   -0.15    0.09
  -4   0   1    0.16    0.14
   3   0  -1    0.02    0.09
  -3   0   1   -0.05    0.11
  -3   0   1   -0.05    0.09
  -3   0   1   -0.14    0.10
  -2   0   1    0.03    0.08
   2   0  -1    0.03    0.05
   2   0  -1   -0.02    0.07
  -1   0   1   -0.05    0.05
   1   0  -1   -0.05    0.03
   1   0  -1   -0.07    0.04
   0   0  -1   -0.09    0.01
   0   0   1   -0.09    0.02
  -1   0  -1   -0.15    0.03
   1   0   1   -0.09    0.06
  -1   0  -1   -0.11    0.05
   2   0   1   -0.04    0.06
  -2   0  -1   -0.07    0.06
  -2   0  -1   -0.06    0.05
   3   0   1   -0.05    0.08
  -3   0  -1   -0.07    0.08
  -3   0  -1    0.01    0.08
  -3   0  -1    0.10    0.13
  -4   0  -1   -0.12    0.11
   4   0   1    0.06    0.13
  -4   0  -1   -0.11    0.13
  -4   0  -1   -0.12    0.12
   5   0   1   -0.10    0.15
  -5  -1   1    2.09    0.36
  -5  -1   1    1.88    0.33
  -5   1   1    2.34    0.40
  -4  -1   1   22.44    1.00
  -4  -1   1   25.06    0.97
   4  -1  -1   25.62    0.93
  -4  -1   1   26.12    0.94
  -4   1   1   24.35    1.00
   4   1  -1   24.66    0.91
  -4   1   1   24.15    0.94
  -3  -1   1   38.17    1.11
  -3  -1   1   36.73    1.22
   3  -1  -1   37.81    1.09
  -3  -1   1   38.76    1.16
  -3   1   1   39.30    0.95
  -3   1   1   38.80    1.12
   3   1  -1   37.85    1.09
  -3   1   1   36.37    1.16
  -2  -1   1   36.16    0.99
   2  -1  -1   35.96    1.00
  -2  -1   1   36.11    1.05
   2  -1  -1   35.82    0.92
   2   1  -1   35.35    0.93
  -2   1   1   33.88    0.97
   1  -1  -1  242.29    4.89
  -1  -1   1  240.29    4.97
  -1  -1   1  237.91    4.75
   1  -1  -1  242.86    4.55
  -1   1   1  237.53    4.88
   1   1  -1  239.56    4.97
  -1   1   1  240.39    4.55
   0  -1   1  106.41    2.06
   0  -1   1  106.35    2.20
   0  -1  -1  105.96    2.12
   0   1   1  105.98    2.12
   0   1  -1  105.35    2.20
   0   1  -1  104.19    2.20
   0   1  -1  103.79    2.00
  -1  -1  -1  528.55   10.90
   1  -1   1  536.66   10.12
   1  -1   1  546.81   10.89
  -1  -1  -1  541.24   10.48
   1   1   1  545.38   10.39
  -1   1  -1  536.57   10.12
   1   1   1  549.02   10.91
  -1   1  -1  557.61   10.89
  -2  -1  -1   53.33    1.41
   2  -1   1   54.05    1.31
  -2  -1  -1   51.93    1.27
  -2   1  -1   54.64    1.26
  -2   1  -1   54.91    1.39
  -3  -1  -1    7.77    0.48
   3  -1   1    8.65    0.47
  -3  -1  -1    7.79    0.41
  -3  -1  -1    7.20    0.39
  -3   1  -1    7.93    0.39
  -3   1  -1    7.57    0.46
   3   1   1    8.59    0.47
  -3   1  -1    7.88    0.41
   4  -1   1   23.52    0.94
  -4  -1  -1   23.83    0.83
  -4  -1  -1   23.18    0.86
  -4  -1  -1   22.03    0.99
  -4   1  -1   23.01    0.83
  -4   1  -1   23.50    0.98
  -4   1  -1   23.70    0.87
   4   1   1   23.10    0.93
   5  -1   1    3.71    0.45
   5   1   1    3.30    0.43
  -5  -2   1    6.55    0.51
  -4  -2   1   11.29    0.69
  -4  -2   1   12.54    0.62
   4  -2  -1   10.80    0.58
  -4  -2   1   10.86    0.60
   4   2  -1   11.09    0.59
  -4   2   1   10.67    0.62
  -4   2   1   10.51    0.60
   3  -2  -1   13.41    0.57
  -3  -2   1   14.07    0.68
  -3  -2   1   13.02    0.60
  -3  -2   1   14.40    0.60
  -3   2   1   14.37    0.51
  -3   2   1   13.93    0.60
   3   2  -1   13.86    0.59
  -2  -2   1   57.90    1.55
  -2  -2   1   57.16    1.39
   2  -2  -1   57.52    1.36
  -2  -2   1   58.49    1.45
   2  -2  -1   58.32    1.44
  -2   2   1   59.85    1.35
  -2   2   1   57.64    1.42
  -1  -2   1   17.80    0.57
  -1  -2   1   17.19    0.51
   1  -2  -1   15.47    0.44
  -1   2   1   17.12    0.44
   1   2  -1   16.48    0.52
   1   2  -1   16.55    0.56
   0  -2  -1  103.09    2.07
   0  -2   1   99.53    2.17
   0  -2   1   99.18    2.17
   0   2   1  102.86    2.07
   0   2  -1  101.83    2.17
   0   2  -1  101.19    2.18
  -1  -2  -1  540.00   10.75
   1  -2   1  525.48    9.97
   1  -2   1  543.75   10.70
  -1   2  -1  539.66   10.70
   1   2   1  545.05   10.26
  -1   2  -1  515.06   10.24
   1   2   1  520.65   10.73
  -1   2  -1  530.57    9.97
  -2  -2  -1   13.28    0.49
   2  -2   1   14.41    0.53
  -2  -2  -1   14.28    0.58
  -2   2  -1   13.71    0.50
   2   2   1   14.70    0.46
  -2   2  -1   12.90    0.52
   3  -2   1    1.43    0.23
  -3  -2  -1    2.29    0.25
  -3  -2  -1    2.06    0.25
  -3  -2  -1    1.94    0.29
  -3   2  -1    1.87    0.26
  -3   2  -1    1.53    0.21
   3   2   1    2.35    0.22
  -4  -2  -1   10.03    0.65
  -4  -2  -1    9.46    0.50
   4  -2   1    9.05    0.56
  -4  -2  -1    9.85    0.54
  -4   2  -1    8.52    0.56
   4   2   1    8.60    0.55
   5  -2   1    0.45    0.23
   5   2   1    0.74    0.25
  -5  -3   1    8.03    0.56
  -4  -3   1    6.33    0.46
  -4  -3   1    6.57    0.46
  -4  -3   1    7.72    0.58
   4  -3  -1    6.60    0.46
  -4   3   1    6.81    0.48
   4   3  -1    5.81    0.44
   3  -3  -1    1.37    0.21
  -3  -3   1    1.42    0.28
  -3  -3   1    1.43    0.22
  -3  -3   1    1.53    0.23
  -3   3   1    1.66    0.23
  -3   3   1    1.27    0.19
  -2  -3   1   56.78    1.56
  -2  -3   1   56.12    1.37
   2  -3  -1   58.30    1.39
  -2  -3   1   56.93    1.43
  -2   3   1   54.90    1.36
  -2   3   1   54.96    1.37
  -1  -3   1  923.72   17.68
   1  -3  -1  932.63   18.63
  -1  -3   1  933.89   18.98
  -1   3   1  880.16   17.88
   1   3  -1  938.93   18.66
  -1   3   1  923.57   18.67
   0  -3  -1  208.16    4.26
   0  -3   1  198.39    4.35
   0  -3  -1  213.80    4.25
   0   3   1  214.30    4.25
   0   3  -1  208.76    4.18
   0   3   1  209.88    4.20
   0   3  -1  207.34    4.35
   0   3  -1  211.76    4.37
   1  -3   1  327.68    6.79
  -1  -3  -1  343.96    6.87
  -1   3  -1  330.91    6.38
   1   3   1  331.71    6.86
   1   3   1  338.05    6.56
   1   3   1  325.62    6.51
  -1   3  -1  331.53    6.58
  -1   3  -1  337.08    6.81
  -2  -3  -1  220.08    4.32
   2  -3   1  214.14    4.38
  -2  -3  -1  216.17    4.46
  -2  -3  -1  220.41    4.74
  -2   3  -1  214.40    4.62
   2   3   1  218.01    4.34
  -2   3  -1  214.35    4.44
  -3  -3  -1   43.26    1.25
  -3  -3  -1   43.98    1.42
  -3  -3  -1   48.86    1.23
   3  -3   1   41.82    1.27
  -3   3  -1   45.39    1.33
  -3   3  -1   45.99    1.25
  -4  -3  -1    9.64    0.53
  -4  -3  -1    9.83    0.56
   4  -3   1   10.61    0.60
  -4  -3  -1    9.94    0.66
   4   3   1    9.96    0.59
  -4   3  -1   10.42    0.61
  -5  -4   1    0.19    0.21
  -4  -4   1    5.45    0.44
  -4  -4   1    5.46    0.45
   4   4  -1    5.27    0.42
  -4   4   1    6.14    0.45
  -3  -4   1   16.15    0.67
  -3  -4   1   16.46    0.79
  -3  -4   1   16.80    0.71
  -3   4   1   17.09    0.66
  -3   4   1   15.40    0.63
  -2  -4   1   60.97    1.59
   2  -4  -1   62.62    1.50
  -2  -4   1   63.81    1.54
  -2  -4   1   62.29    1.73
   2   4  -1   64.06    1.44
  -2   4   1   64.16    1.59
  -2   4   1   64.12    1.51
  -1  -4   1   36.70    1.06
  -1  -4   1   37.30    0.96
   1  -4  -1   35.41    0.84
  -1   4   1   36.34    0.85
   1   4  -1   35.28    0.94
  -1   4   1   35.17    1.01
   1   4  -1   36.44    1.06
   0  -4  -1  266.75    5.43
   0  -4   1  265.25    5.53
   0  -4  -1  267.50    5.42
   0   4   1  269.43    5.42
   0   4   1  260.36    5.35
   0   4  -1  266.24    5.52
   0   4  -1  269.76    5.55
   0   4  -1  260.76    5.34
   1  -4   1   46.51    1.17
  -1  -4  -1   48.42    1.24
   1   4   1   46.33    1.18
  -1   4  -1   48.10    1.24
   1   4   1   47.29    1.23
  -1   4  -1   47.72    1.20
  -1   4  -1   45.97    1.18
  -2  -4  -1   28.89    0.97
  -2  -4  -1   28.41    0.84
  -2   4  -1   28.06    0.90
  -2   4  -1   29.09    0.88
   2   4   1   28.30    0.81
  -3  -4  -1   11.72    0.57
  -3  -4  -1   13.04    0.68
   3  -4   1   13.05    0.62
  -3  -4  -1   12.99    0.57
  -3   4  -1   13.55    0.61
  -3   4  -1   12.88    0.60
  -4  -4  -1   16.90    0.72
  -4  -4  -1   15.94    0.74
   4  -4   1   16.46    0.79
  -4   4  -1   16.82    0.80
  -5  -5   1    1.81    0.35
  -4  -5   1    7.86    0.52
  -4  -5   1    7.94    0.55
   4   5  -1    6.12    0.47
  -3  -5   1   12.68    0.72
  -3  -5   1   13.06    0.64
  -3  -5   1   13.96    0.64
  -3   5   1   13.19    0.57
  -3   5   1   14.57    0.67
   2  -5  -1   23.48    0.69
  -2  -5   1   22.80    0.79
  -2  -5   1   22.79    0.89
  -2   5   1   22.73    0.84
   2   5  -1   23.32    0.73
  -2   5   1   22.91    0.69
  -1  -5   1   75.44    1.75
   1  -5  -1   73.08    1.64
   1  -5  -1   74.32    1.63
  -1  -5   1   74.45    1.89
   1   5  -1   72.97    1.76
  -1   5   1   75.30    1.85
  -1   5   1   75.56    1.65
   0  -5   1   86.25    1.90
   0  -5  -1   79.84    1.89
   0  -5  -1   84.80    1.89
   0  -5  -1   82.15    1.88
   0  -5   1   84.35    1.99
   0   5  -1   84.89    2.00
   0   5  -1   83.72    1.98
   0   5   1   84.35    2.00
   0   5   1   85.03    1.88
   0   5  -1   84.15    1.98
   1  -5   1    2.76    0.21
  -1  -5  -1    1.62    0.21
  -1  -5  -1    2.60    0.27
   1  -5   1    2.56    0.20
   1   5   1    2.70    0.27
   1   5   1    3.10    0.30
  -1   5  -1    2.42    0.28
  -1   5  -1    2.31    0.20
  -2  -5  -1  166.99    3.55
  -2  -5  -1  171.60    3.88
  -2   5  -1  164.97    3.71
  -2   5  -1  168.71    3.70
   2   5   1  170.63    3.57
  -3  -5  -1    6.52    0.42
  -3  -5  -1    6.72    0.50
  -3   5  -1    7.37    0.44
  -3   5  -1    6.31    0.45
  -4  -5  -1    2.83    0.37
  -5  -5  -1    4.09    0.47
  -5  -6   1    0.25    0.24
  -4  -6   1    6.54    0.51
  -3  -6   1   39.92    1.26
  -3  -6   1   39.68    1.44
  -3   6   1   40.69    1.31
  -2  -6   1    9.65    0.57
  -2  -6   1    9.66    0.51
  -2   6   1    9.84    0.57
   2   6  -1    9.00    0.47
  -2   6   1    8.97    0.40
   1  -6  -1   31.26    0.82
  -1  -6   1   30.41    0.96
   1  -6  -1   31.57    0.80
  -1  -6   1   32.04    1.04
  -1   6   1   32.16    0.84
   1   6  -1   30.99    0.98
  -1   6   1   31.53    1.05
   0  -6  -1   30.20    0.86
   0  -6   1   30.25    0.93
   0  -6   1   28.74    0.90
   0  -6  -1   30.77    0.85
   0  -6   1   29.99    0.93
   0   6   1   29.62    0.83
   0   6  -1   30.65    0.99
   0   6  -1   31.34    0.93
   0   6   1   29.02    0.98
   1  -6   1   40.51    1.09
   1  -6   1   40.80    1.12
  -1  -6  -1   38.46    1.15
  -1   6  -1   38.31    1.11
  -1   6  -1   38.73    1.22
   1   6   1   42.45    1.20
  -2  -6  -1   50.87    1.40
  -2  -6  -1   48.95    1.50
   2   6   1   52.00    1.39
  -2   6  -1   49.28    1.47
  -2   6  -1   50.25    1.38
  -3  -6  -1   42.29    1.29
  -3  -6  -1   42.16    1.46
  -3   6  -1   43.43    1.38
  -3   6  -1   42.84    1.31
  -4  -6  -1    3.15    0.40
  -4   6  -1    3.74    0.45
  -5  -6  -1    0.11    0.22
  -5  -7   1    0.38    0.25
  -4  -7   1    4.24    0.48
  -3  -7   1   29.64    1.23
  -3  -7   1   32.46    1.13
  -3   7   1   29.20    1.16
  -2  -7   1   10.31    0.62
  -2  -7   1    9.86    0.57
  -2   7   1   11.01    0.64
   2   7  -1    9.98    0.54
  -1  -7   1   10.74    0.56
  -1  -7   1    9.71    0.52
   1  -7  -1    9.59    0.39
   1   7  -1    9.32    0.53
  -1   7   1    9.63    0.39
  -1   7   1   10.26    0.60
   0  -7   1   73.49    1.86
   0  -7  -1   76.09    1.78
   0  -7   1   71.59    1.80
   0  -7  -1   73.67    1.76
   0   7  -1   73.66    1.93
   0   7   1   70.70    1.92
   0   7   1   69.91    1.73
   1  -7   1   56.35    1.49
  -1  -7  -1   56.03    1.53
  -1  -7  -1   56.84    1.54
   1   7   1   55.71    1.57
  -1   7  -1   55.41    1.49
  -1   7  -1   53.31    1.60
   2  -7   1   29.39    0.96
  -2  -7  -1   31.44    1.05
  -2  -7  -1   30.13    1.09
  -2   7  -1   29.00    1.11
   2   7   1   28.99    1.01
  -2   7  -1   28.94    0.96
  -3  -7  -1    8.34    0.55
  -3  -7  -1    8.55    0.61
  -3   7  -1    7.90    0.59
  -4  -7  -1   20.59    0.92
  -4   7  -1   19.65    0.98
  -5  -7  -1    1.96    0.38
  -4  -8   1    3.24    0.46
  -4   8   1    4.14    0.53
  -3  -8   1    0.97    0.26
  -3   8   1    0.82    0.27
  -2  -8   1   52.02    1.66
  -2  -8   1   50.86    1.55
  -2   8   1   51.16    1.65
   2   8  -1   52.12    1.51
  -1  -8   1   77.40    2.11
  -1  -8   1   78.40    2.06
  -1   8   1   78.79    2.16
   1   8  -1   79.31    2.08
   0  -8   1   10.54    0.56
   0  -8   1   10.68    0.54
   0  -8  -1   10.64    0.47
   0   8   1   10.12    0.62
   0   8  -1   12.07    0.65
  -1  -8  -1   32.20    1.11
  -1  -8  -1   33.82    1.09
   1  -8   1   31.77    1.03
   1   8   1   34.44    1.17
  -1   8  -1   31.01    1.18
  -1   8  -1   32.12    1.05
  -2  -8  -1   43.56    1.44
  -2  -8  -1   44.63    1.42
  -2   8  -1   42.55    1.49
   2   8   1   45.77    1.41
  -3  -8  -1   19.99    0.90
  -3  -8  -1   20.19    0.98
  -3   8  -1   18.98    0.96
  -4  -8  -1    5.15    0.56
  -4   8  -1    5.05    0.60
  -4  -9   1    1.65    0.36
  -4   9   1    1.87    0.43
  -3  -9   1    4.03    0.51
  -3   9   1    5.05    0.60
  -2  -9   1    5.33    0.54
  -2  -9   1    5.71    0.49
  -2   9   1    5.90    0.61
   2   9  -1    5.91    0.55
  -1  -9   1    8.65    0.57
   1   9  -1    8.48    0.59
  -1   9   1    9.86    0.68
   0  -9   1   10.90    0.61
   0  -9   1   10.57    0.55
   0   9  -1   11.30    0.68
   0   9   1    9.96    0.66
  -1  -9  -1    1.14    0.27
  -1  -9  -1    1.18    0.24
   1   9   1    1.30    0.29
  -1   9  -1    0.88    0.26
  -2  -9  -1    7.57    0.57
  -2  -9  -1    7.85    0.55
   2   9   1    6.10    0.53
  -2   9  -1    6.89    0.60
  -3  -9  -1    3.16    0.44
  -3   9  -1    2.74    0.45
  -4  -9  -1    2.25    0.41
  -4   9  -1    1.33    0.38
  -4 -10   1    4.23    0.56
  -4  10   1    4.15    0.61
  -3 -10   1    4.52    0.55
  -3  10   1    5.06    0.64
  -2 -10   1    4.45    0.54
  -2 -10   1    4.73    0.53
  -2  10   1    4.74    0.59
   2  10  -1    4.83    0.54
  -1 -10   1    0.97    0.26
   1  10  -1    0.71    0.26
  -1  10   1    0.59    0.27
   0  10  -1   13.70    0.79
   0  10   1   13.15    0.79
  -1 -10  -1   27.82    1.11
   1  10   1   28.26    1.15
  -1  10  -1   26.50    1.18
  -2 -10  -1    1.32    0.32
   2  10   1    1.17    0.30
  -2  10  -1    1.21    0.34
  -3 -10  -1    2.23    0.42
  -3  10  -1    1.34    0.37
  -4 -10  -1   17.25    0.98
  -4  10  -1   17.75    1.06
  -3 -11   1    1.59    0.38
  -3  11   1    1.55    0.43
  -2 -11   1    3.46    0.51
   2  11  -1    4.15    0.51
  -2  11   1    4.78    0.61
  -1 -11   1    1.41    0.32
  -1  11   1    1.46    0.36
   1  11  -1    1.49    0.33
   0  11   1   10.51    0.73
   0  11  -1    9.30    0.70
  -1 -11  -1   18.00    0.92
  -1  11  -1   16.53    0.94
   1  11   1   16.82    0.92
  -2 -11  -1    0.02    0.18
   2  11   1    0.22    0.21
  -2  11  -1    0.09    0.20
  -3 -11  -1    2.84    0.47
  -3  11  -1    3.30    0.55
  -3 -12   1   11.84    0.87
  -3  12   1   12.90    0.95
  -2 -12   1   13.44    0.87
  -2  12   1   14.39    0.96
  -1 -12   1    3.98    0.53
   1  12  -1    3.79    0.52
  -1  12   1    5.02    0.63
   0  12  -1   17.52    0.99
   0  12   1   19.28    1.05
  -1  12  -1   20.57    1.11
   1  12   1   19.75    1.05
  -2 -12  -1    0.38    0.24
   2  12   1    0.21    0.23
  -2  12  -1    0.74    0.30
  -3 -12  -1    5.93    0.69
  -3  12  -1    5.62    0.73
  -2 -13   1    8.12    0.80
  -2  13   1    8.96    0.91
  -1 -13   1    6.27    0.69
   1  13  -1    5.29    0.65
  -1  13   1    6.18    0.74
   0  13  -1    1.45    0.37
   0  13   1    1.37    0.37
   1  13   1    0.53    0.28
  -1  13  -1    1.57    0.42
  -2 -13  -1    1.75    0.42
   2  13   1    1.96    0.44
  -2  13  -1    1.62    0.43
  -5   0   2    2.24    0.38
  -5   0   2    2.39    0.40
   4   0  -2    1.63    0.25
  -4   0   2    1.56    0.29
  -4   0   2    1.93    0.31
  -4   0   2    2.09    0.33
  -3   0   2  109.63    2.73
  -3   0   2  117.84    2.61
   3   0  -2  111.30    2.47
   2   0  -2   81.51    1.96
   2   0  -2   81.38    1.73
  -2   0   2   79.42    1.94
  -1   0   2   98.61    1.89
   1   0  -2   96.06    1.86
   1   0  -2   95.66    2.12
  -1   0   2   96.58    2.12
   0   0  -2   84.57    1.78
   0   0   2   83.19    1.78
   1   0   2 1000.00   19.86
   1   0   2  969.57   18.77
  -1   0  -2  964.63   18.76
  -1   0  -2  968.24   19.96
  -2   0  -2  156.32    3.07
  -2   0  -2  142.95    3.33
   2   0   2  151.54    3.12
   3   0   2   18.92    0.74
  -3   0  -2   18.97    0.78
  -3   0  -2   17.97    0.63
   4   0   2   16.81    0.78
  -4   0  -2   17.52    0.69
  -4   0  -2   15.38    0.80
   5   0   2   12.37    0.75
  -5  -1   2   14.91    0.81
  -5   1   2   16.32    0.86
  -5   1   2   15.40    0.83
  -4  -1   2    4.29    0.47
   4  -1  -2    4.36    0.35
  -4  -1   2    4.63    0.46
  -4  -1   2    4.01    0.43
  -4   1   2    4.60    0.41
  -4   1   2    4.73    0.48
   4   1  -2    4.47    0.36
  -3  -1   2   14.78    0.64
   3  -1  -2   15.26    0.58
  -3  -1   2   15.39    0.67
  -3  -1   2   14.20    0.68
   3   1  -2   14.91    0.58
  -3   1   2   14.49    0.63
   2  -1  -2   31.97    0.92
  -2  -1   2   29.34    0.91
  -2  -1   2   31.42    0.90
   2  -1  -2   31.59    0.81
  -2  -1   2   30.18    0.95
  -2   1   2   30.19    0.89
   2   1  -2   31.68    0.81
  -1  -1   2  152.07    3.15
  -1  -1   2  152.58    3.30
   1  -1  -2  154.53    3.20
   1   1  -2  155.08    3.30
   1   1  -2  154.19    2.92
  -1   1   2  153.59    3.19
   0  -1   2  434.49    9.02
   0  -1   2  457.72    8.57
   0  -1   2  461.79    9.27
   0  -1  -2  444.99    9.16
   0  -1   2  447.96    8.40
   0   1  -2  446.62    9.03
   0   1   2  447.95    9.07
   0   1  -2  447.50    9.38
   0   1  -2  448.23    8.35
   1  -1   2  866.85   18.34
   1  -1   2  899.91   16.65
  -1  -1  -2  902.49   18.28
   1   1   2  859.44   17.50
  -1   1  -2  914.66   16.92
  -1   1  -2  933.27   18.50
   1   1   2  913.62   18.18
  -1   1  -2  900.94   17.13
  -2  -1  -2    7.12    0.39
  -2  -1  -2    7.54    0.31
   2  -1   2    6.77    0.36
   2   1   2    7.25    0.33
  -2   1  -2    7.88    0.39
  -2   1  -2    7.55    0.36
  -3  -1  -2   90.42    2.01
  -3  -1  -2   93.09    2.09
  -3  -1  -2   86.21    2.33
   3  -1   2   93.79    2.20
  -3   1  -2   92.73    2.08
  -3   1  -2   92.11    2.12
  -3   1  -2   90.47    2.32
   3   1   2   92.78    2.20
  -4  -1  -2   14.88    0.79
  -4  -1  -2   15.52    0.65
   4  -1   2   14.02    0.73
  -4   1  -2   16.03    0.80
   4   1   2   14.87    0.74
   5  -1   2    1.77    0.35
   5   1   2    1.31    0.31
  -5  -2   2    7.20    0.56
  -5   2   2    7.65    0.61
  -4  -2   2    8.76    0.55
  -4  -2   2    9.39    0.58
   4  -2  -2    8.35    0.49
  -4  -2   2    8.07    0.59
   4   2  -2    7.93    0.48
  -4   2   2    8.64    0.55
  -4   2   2    8.93    0.58
   3  -2  -2    9.64    0.45
  -3  -2   2    9.26    0.52
  -3  -2   2   10.04    0.52
  -3  -2   2    8.72    0.54
   3   2  -2    9.75    0.46
  -3   2   2    9.44    0.49
  -3   2   2    9.77    0.39
  -2  -2   2   79.10    1.99
   2  -2  -2   79.95    1.85
  -2  -2   2   78.75    1.88
  -2  -2   2   76.80    1.80
  -2   2   2   77.25    1.72
  -2   2   2   78.51    1.81
   2   2  -2   77.70    1.72
   1  -2  -2  245.87    5.00
  -1  -2   2  240.29    5.19
  -1  -2   2  249.41    4.94
   1   2  -2  249.23    4.96
  -1   2   2  241.17    4.88
  -1   2   2  255.61    4.99
   1   2  -2  249.26    5.21
   0  -2  -2   79.39    1.60
   0  -2   2   78.27    1.76
   0  -2   2   74.25    1.75
   0   2   2   75.63    1.60
   0   2  -2   76.24    1.74
   0   2   2   75.06    1.66
   0   2  -2   80.70    1.77
   0   2  -2   78.29    1.55
   1  -2   2  211.31    4.18
   1  -2   2  213.08    4.49
  -1  -2  -2  225.34    4.50
   1   2   2  211.29    4.48
  -1   2  -2  215.69    4.50
  -1   2  -2  210.34    4.16
   1   2   2  216.04    4.29
  -1   2  -2  215.36    4.31
  -2  -2  -2   91.24    2.21
  -2  -2  -2   89.10    2.00
   2  -2   2   94.89    2.07
  -2   2  -2   92.03    2.03
   2   2   2   91.16    1.99
  -2   2  -2   91.60    2.06
  -2   2  -2   87.50    2.16
  -3  -2  -2   41.47    1.13
  -3  -2  -2   41.73    1.08
   3  -2   2   39.91    1.22
  -3  -2  -2   39.66    1.31
  -3   2  -2   41.68    1.18
  -3   2  -2   39.47    1.25
   3   2   2   40.41    1.08
  -4  -2  -2   19.69    0.77
   4  -2   2   18.76    0.86
  -4  -2  -2   20.53    0.74
  -4  -2  -2   20.05    0.94
  -4   2  -2   20.13    0.91
   4   2   2   19.03    0.86
   5  -2   2    4.64    0.52
   5   2   2    3.98    0.47
  -5  -3   2    1.98    0.36
  -5   3   2    2.36    0.43
  -4  -3   2    1.73    0.33
  -4  -3   2    1.74    0.30
  -4  -3   2    1.44    0.28
   4   3  -2    1.21    0.22
  -4   3   2    1.48    0.28
  -3  -3   2   11.87    0.59
  -3  -3   2   11.94    0.65
  -3  -3   2   11.67    0.56
   3   3  -2   11.73    0.52
  -3   3   2   11.45    0.49
  -3   3   2   11.60    0.53
  -2  -3   2    2.16    0.23
   2  -3  -2    2.41    0.19
  -2  -3   2    2.10    0.24
  -2  -3   2    2.11    0.27
  -2   3   2    2.19    0.23
  -2   3   2    2.24    0.18
  -1  -3   2   77.89    1.95
  -1  -3   2   81.34    1.80
  -1  -3   2   79.50    1.93
   1  -3  -2   79.19    1.66
  -1   3   2   80.55    1.65
   1   3  -2   79.70    1.93
  -1   3   2   79.12    1.80
   0  -3  -2   15.32    0.38
   0  -3   2   14.39    0.52
   0  -3   2   15.15    0.53
   0   3   2   14.88    0.39
   0   3  -2   16.19    0.53
   0   3  -2   15.88    0.46
   0   3   2   14.07    0.50
   0   3  -2   15.88    0.54
  -1  -3  -2   40.37    1.02
   1  -3   2   37.33    0.97
   1  -3   2   39.39    1.03
  -1   3  -2   39.36    1.04
  -1   3  -2   38.21    1.02
   1   3   2   37.72    0.99
   1   3   2   39.89    1.03
  -1   3  -2   38.50    0.97
   2  -3   2  146.16    3.16
  -2  -3  -2  153.29    3.40
   2   3   2  150.37    3.13
  -2   3  -2  146.83    3.33
  -2   3  -2  149.76    3.22
  -3  -3  -2    2.96    0.30
  -3  -3  -2    3.41    0.31
  -3  -3  -2    3.16    0.37
   3  -3   2    2.95    0.34
  -3   3  -2    3.46    0.36
   3   3   2    3.15    0.28
  -3   3  -2    2.98    0.32
  -4  -3  -2    3.20    0.44
   4  -3   2    3.32    0.41
  -4  -3  -2    3.76    0.38
  -4  -3  -2    3.36    0.34
  -4   3  -2    3.19    0.40
   4   3   2    3.31    0.41
   5  -3   2    1.36    0.32
   5   3   2    1.17    0.30
  -5  -4   2    7.18    0.56
  -4  -4   2   19.78    0.86
  -4  -4   2   20.28    0.90
   4   4  -2   20.67    0.84
  -3  -4   2    4.75    0.38
  -3  -4   2    4.90    0.37
  -3  -4   2    3.99    0.45
  -3   4   2    4.08    0.30
  -3   4   2    4.93    0.35
  -2  -4   2   50.27    1.36
   2  -4  -2   49.21    1.22
  -2  -4   2   49.41    1.30
  -2  -4   2   47.35    1.46
   2   4  -2   50.16    1.15
  -2   4   2   50.94    1.20
  -2   4   2   50.32    1.34
  -1  -4   2   33.63    0.90
   1  -4  -2   32.26    0.72
   1  -4  -2   31.96    0.71
  -1  -4   2   33.32    1.02
  -1  -4   2   34.48    0.94
  -1   4   2   31.32    0.95
  -1   4   2   33.23    0.72
   1   4  -2   31.97    0.87
   0  -4   2   43.79    1.18
   0  -4   2   45.33    1.19
   0  -4  -2   44.24    1.00
   0   4  -2   43.47    1.17
   0   4  -2   43.16    1.13
   0   4  -2   43.66    1.19
   0   4   2   42.79    1.14
   0   4   2   44.84    1.01
   1  -4   2   60.13    1.49
   1   4   2   60.07    1.46
  -1   4  -2   59.80    1.51
   1   4   2   61.14    1.49
  -1   4  -2   58.95    1.42
  -1   4  -2   60.68    1.51
   2  -4   2   22.86    0.79
  -2  -4  -2   24.27    0.85
  -2  -4  -2   24.05    0.75
  -2   4  -2   23.64    0.82
  -2   4  -2   23.13    0.79
   2   4   2   23.11    0.74
  -3  -4  -2   12.21    0.66
   3  -4   2   11.59    0.59
  -3  -4  -2   11.93    0.54
   3   4   2   12.07    0.51
  -3   4  -2   11.67    0.59
  -3   4  -2   12.05    0.59
   4  -4   2    1.19    0.26
  -4  -4  -2    1.40    0.26
  -4   4  -2    1.33    0.28
  -5  -5   2    0.77    0.27
  -4  -5   2    2.16    0.35
  -4  -5   2    2.01    0.33
   4   5  -2    1.97    0.29
  -3  -5   2   57.69    1.56
  -3  -5   2   54.60    1.60
  -3  -5   2   53.27    1.75
  -3   5   2   56.53    1.56
   2  -5  -2   37.46    0.94
  -2  -5   2   35.96    1.07
  -2  -5   2   35.36    1.22
  -2  -5   2   36.56    1.12
  -2   5   2   34.53    1.11
  -2   5   2   36.49    0.93
   2   5  -2   36.19    0.97
  -1  -5   2   14.49    0.63
  -1  -5   2   14.27    0.55
   1  -5  -2   14.71    0.36
   1  -5  -2   14.43    0.37
  -1   5   2   13.88    0.60
  -1   5   2   14.43    0.38
   1   5  -2   14.14    0.55
   0  -5   2  157.65    3.47
   0  -5  -2  153.82    3.25
   0  -5   2  156.77    3.45
   0  -5  -2  155.05    3.23
   0   5   2  154.95    3.24
   0   5  -2  152.28    3.47
   0   5   2  153.47    3.36
   0   5  -2  152.63    3.43
   0   5  -2  155.20    3.33
  -1  -5  -2  122.09    2.70
   1  -5   2  125.32    2.82
  -1   5  -2  123.16    2.82
   1   5   2  123.45    2.77
  -1   5  -2  129.16    2.70
  -1   5  -2  125.43    2.85
   1   5   2  126.42    2.82
  -2  -5  -2   69.13    1.69
  -2  -5  -2   68.32    1.83
   2   5   2   70.14    1.69
  -2   5  -2   66.99    1.76
  -2   5  -2   66.30    1.78
  -3  -5  -2    1.89    0.26
  -3  -5  -2    1.56    0.30
  -3   5  -2    1.85    0.29
  -3   5  -2    1.72    0.27
   3   5   2    1.74    0.24
   4  -5   2    9.38    0.62
  -4  -5  -2    9.21    0.55
  -4   5  -2    9.73    0.61
  -4   5  -2   10.27    0.63
  -5  -6   2    0.49    0.23
  -4  -6   2    1.10    0.29
  -3  -6   2    5.06    0.42
  -3  -6   2    4.82    0.42
  -3  -6   2    5.03    0.54
  -3   6   2    5.50    0.51
  -2  -6   2   56.82    1.73
  -2  -6   2   59.32    1.56
   2   6  -2   56.48    1.45
  -2   6   2   57.28    1.63
  -1  -6   2    5.54    0.36
  -1  -6   2    5.46    0.38
   1  -6  -2    5.01    0.20
   1  -6  -2    5.30    0.19
   1   6  -2    4.63    0.35
  -1   6   2    4.75    0.38
   0  -6  -2   74.38    1.67
   0  -6   2   63.65    1.84
   0  -6  -2   74.94    1.69
   0   6   2   74.85    1.67
   0   6   2   74.39    1.88
   0   6  -2   74.27    1.90
   0   6  -2   76.95    1.87
   1  -6   2  158.75    3.77
  -1  -6  -2  176.20    3.64
  -1  -6  -2  175.56    3.77
  -1   6  -2  169.50    3.81
  -1   6  -2  177.38    3.63
  -1   6  -2  170.89    3.79
   1   6   2  166.18    3.70
  -2  -6  -2   17.66    0.71
  -2  -6  -2   19.08    0.78
  -2   6  -2   18.09    0.79
  -2   6  -2   16.97    0.70
   2   6   2   17.50    0.70
  -3  -6  -2    1.43    0.29
  -3  -6  -2    2.90    0.35
  -3   6  -2    0.98    0.22
  -3   6  -2    1.45    0.29
  -4  -6  -2    4.08    0.44
  -4   6  -2    3.55    0.46
  -5  -7   2    4.66    0.55
  -4  -7   2    9.14    0.63
  -3  -7   2    4.78    0.54
  -3  -7   2    5.39    0.46
  -3   7   2    5.36    0.54
  -2  -7   2   37.10    1.19
  -2  -7   2   38.41    1.34
   2   7  -2   35.91    1.11
  -2   7   2   36.89    1.28
  -1  -7   2   34.58    1.11
  -1  -7   2   35.36    1.19
   1   7  -2   36.39    1.13
  -1   7   2   36.20    1.22
   0  -7   2   52.96    1.42
   0  -7  -2   54.48    1.32
   0  -7  -2   51.31    1.28
   0   7   2   51.37    1.53
   0   7  -2   52.17    1.51
   0   7   2   51.10    1.28
   0   7  -2   52.44    1.51
  -1  -7  -2   19.08    0.76
  -1  -7  -2   19.24    0.72
   1  -7   2   19.97    0.75
  -1   7  -2   19.70    0.77
  -1   7  -2   18.95    0.83
   1   7   2   20.12    0.82
  -2  -7  -2   70.70    1.89
   2  -7   2   71.15    1.89
  -2  -7  -2   69.21    1.94
  -2   7  -2   70.01    1.88
   2   7   2   73.72    1.89
  -2   7  -2   68.69    1.96
  -3  -7  -2  101.00    2.51
  -3  -7  -2   98.46    2.71
  -3   7  -2  101.85    2.65
  -4  -7  -2    9.84    0.63
  -4   7  -2    9.61    0.69
  -4  -8   2    3.39    0.49
  -3  -8   2   11.50    0.68
  -3   8   2   11.67    0.73
  -2  -8   2    4.32    0.49
  -2  -8   2    4.78    0.48
  -2   8   2    4.30    0.50
   2   8  -2    4.79    0.45
  -1  -8   2   12.79    0.65
  -1  -8   2   11.98    0.65
  -1   8   2   10.76    0.66
   1   8  -2   12.06    0.64
   0  -8   2   10.73    0.59
   0  -8   2   15.47    0.67
   0   8  -2   16.30    0.76
   0   8   2   14.38    0.72
  -1  -8  -2   27.97    0.94
   1  -8   2   26.87    0.95
  -1  -8  -2   26.70    0.98
  -1   8  -2   25.76    1.06
   1   8   2   28.36    1.05
  -1   8  -2   27.33    0.97
  -2  -8  -2   37.35    1.26
  -2  -8  -2   34.94    1.24
  -2   8  -2   37.08    1.35
   2   8   2   35.27    1.23
  -3  -8  -2    4.71    0.51
  -3  -8  -2    5.15    0.56
  -3   8  -2    5.19    0.57
  -4  -8  -2    0.44    0.25
  -4   8  -2    0.70    0.30
  -4  -9   2    9.55    0.71
  -3  -9   2   10.71    0.71
  -3   9   2   12.44    0.79
  -2  -9   2    8.42    0.59
  -2  -9   2    9.12    0.63
   2   9  -2    8.51    0.56
  -2   9   2    9.14    0.66
  -1  -9   2   49.78    1.54
  -1  -9   2   50.21    1.57
  -1   9   2   48.96    1.62
   1   9  -2   44.22    1.49
   0  -9   2   53.33    1.54
   0  -9   2   50.19    1.55
   0   9  -2   52.08    1.64
   0   9   2   49.50    1.63
  -1  -9  -2    6.66    0.50
  -1   9  -2    6.29    0.55
   1   9   2    6.35    0.53
  -2  -9  -2   25.88    1.07
  -2   9  -2   29.05    1.22
   2   9   2   27.27    1.10
  -3  -9  -2    3.52    0.47
  -3   9  -2    4.62    0.58
  -4  -9  -2    6.42    0.64
  -4   9  -2    6.50    0.72
  -4 -10   2    3.99    0.56
  -4  10   2    4.12    0.60
  -3 -10   2    5.58    0.61
  -3  10   2    5.06    0.64
  -2 -10   2    0.90    0.28
  -2 -10   2    1.11    0.30
  -2  10   2    0.87    0.30
   2  10  -2    0.98    0.27
  -1 -10   2   38.04    1.32
  -1 -10   2   33.64    1.28
   1  10  -2   35.37    1.31
  -1  10   2   34.06    1.37
   0 -10   2    7.92    0.56
   0  10   2    8.18    0.63
   0  10  -2    9.96    0.67
  -1 -10  -2    0.73    0.25
  -1  10  -2    0.36    0.23
   1  10   2    0.68    0.25
  -2 -10  -2    2.01    0.35
  -2  10  -2    1.85    0.38
   2  10   2    1.16    0.29
  -3 -10  -2    2.59    0.43
  -3  10  -2    2.34    0.45
  -4 -10  -2    1.71    0.41
  -4  10  -2    2.17    0.48
  -3 -11   2   12.63    0.85
  -3  11   2   14.36    0.95
  -2 -11   2    8.88    0.70
  -2  11   2    8.37    0.72
  -1 -11   2    0.07    0.20
   1  11  -2    0.12    0.18
  -1  11   2    0.41    0.23
   0  11  -2   16.96    0.93
   0  11   2   16.45    0.94
   1  11   2   14.46    0.86
  -1  11  -2   13.10    0.85
  -2 -11  -2   11.14    0.74
   2  11   2   10.58    0.73
  -2  11  -2   10.97    0.80
  -3 -11  -2    0.86    0.31
  -3  11  -2    0.26    0.27
  -3 -12   2    0.17    0.27
  -3  12   2    0.19    0.27
  -2 -12   2    3.07    0.50
  -2  12   2    2.11    0.45
  -1 -12   2    8.48    0.66
  -1  12   2    6.05    0.70
   1  12  -2    7.73    0.65
   0  12   2    6.26    0.70
   0  12  -2    7.13    0.73
  -1  12  -2    0.91    0.33
   1  12   2    1.17    0.36
  -2 -12  -2    5.86    0.65
  -2  12  -2    5.39    0.70
   2  12   2    5.18    0.63
  -3 -12  -2    1.29    0.35
  -3  12  -2    1.89    0.45
  -2 -13   2    1.49    0.38
  -2  13   2    1.52    0.45
  -1 -13   2    1.40    0.37
   1  13  -2    0.87    0.31
  -1  13   2    1.86    0.47
   0  13   2    3.97    0.59
   0  13  -2    4.74    0.64
   1  13   2    1.52    0.38
  -1  13  -2    2.27    0.47
  -2  13  -2    0.90    0.35
   2  13   2    0.31    0.25
  -5   0   3   -0.42    0.16
   4   0  -3   -0.03    0.10
  -4   0   3    0.09    0.14
  -4   0   3    0.14    0.16
  -4   0   3   -0.02    0.14
  -3   0   3    0.15    0.13
  -3   0   3   -0.14    0.09
   3   0  -3    0.02    0.07
   2   0  -3   -0.01    0.04
  -2   0   3   -0.04    0.08
  -1   0   3   -0.34    0.05
   1   0  -3   -0.30    0.06
  -1   0   3   -0.19    0.08
   0   0   3   -0.02    0.04
   0   0   3   -0.05    0.04
   0   0  -3    0.00    0.04
  -1   0  -3    0.00    0.06
   1   0   3   -0.09    0.05
   2   0   3    0.11    0.08
  -2   0  -3    0.01    0.04
  -2   0  -3    0.02    0.07
   3   0   3   -0.09    0.09
  -3   0  -3    0.21    0.13
  -3   0  -3   -0.05    0.07
   4   0   3    0.08    0.15
  -4   0  -3   -0.08    0.12
   5   0   3    0.24    0.20
  -5  -1   3    7.22    0.59
  -5   1   3    6.08    0.64
  -4  -1   3    6.23    0.50
  -4  -1   3    6.42    0.49
   4  -1  -3    6.53    0.41
  -4  -1   3    6.44    0.51
   4   1  -3    6.52    0.41
  -4   1   3    6.91    0.53
  -4   1   3    7.28    0.52
  -3  -1   3   34.67    1.11
   3  -1  -3   36.25    0.97
  -3  -1   3   33.91    1.17
  -3  -1   3   35.93    1.16
  -3   1   3   33.50    1.10
   3   1  -3   35.56    0.97
  -2  -1   3  135.80    2.95
  -2  -1   3  137.30    3.15
   2  -1  -3  139.84    3.08
   2   1  -3  137.15    2.74
  -2   1   3  139.04    3.05
  -1  -1   3   18.69    0.61
   1  -1  -3   18.11    0.54
  -1  -1   3   18.67    0.63
   1   1  -3   17.94    0.61
  -1   1   3   17.79    0.54
  -1   1   3   18.74    0.53
   0  -1   3  388.27    7.84
   0  -1   3  392.68    7.41
   0  -1  -3  356.40    7.88
   0  -1   3  390.99    7.84
   0   1   3  392.72    7.47
   0   1   3  389.66    7.74
   0   1  -3  387.22    7.85
   1  -1   3  266.60    5.11
  -1  -1  -3  270.09    5.52
   1  -1   3  269.99    5.54
  -1   1  -3  259.46    5.31
   1   1   3  264.74    5.51
  -1   1  -3  268.20    5.55
  -2  -1  -3   29.80    0.93
   2  -1   3   29.00    0.86
  -2   1  -3   27.21    0.85
   2   1   3   28.98    0.77
  -2   1  -3   28.88    0.69
  -2   1  -3   27.96    0.90
   3  -1   3    4.95    0.38
  -3  -1  -3    5.06    0.39
  -3  -1  -3    4.42    0.28
  -3   1  -3    4.80    0.28
  -3   1  -3    4.53    0.34
   3   1   3    3.91    0.38
  -3   1  -3    4.61    0.38
   4  -1   3    9.12    0.58
  -4  -1  -3    8.11    0.58
  -4   1  -3    8.76    0.59
   4   1   3    8.22    0.56
   5  -1   3    5.91    0.60
   5   1   3    6.10    0.60
  -5  -2   3    4.59    0.53
  -5   2   3    5.21    0.61
  -4  -2   3   41.84    1.42
  -4  -2   3   42.44    1.50
  -4  -2   3   43.69    1.39
  -4   2   3   41.74    1.37
   4   2  -3   41.34    1.23
  -3  -2   3   35.40    1.22
  -3  -2   3   34.89    1.12
  -3  -2   3   35.46    1.16
  -3   2   3   35.76    1.09
   3   2  -3   34.35    0.98
   2  -2  -3    3.89    0.25
  -2  -2   3    3.25    0.28
  -2  -2   3    3.26    0.29
  -2  -2   3    3.38    0.28
  -2   2   3    3.93    0.25
   2   2  -3    3.95    0.22
  -2   2   3    3.72    0.24
  -1  -2   3   28.81    0.90
  -1  -2   3   30.40    0.93
  -1  -2   3   32.56    0.86
   1  -2  -3   30.27    0.74
  -1   2   3   30.52    0.73
  -1   2   3   30.40    0.79
   1   2  -3   31.47    0.93
  -1   2   3   28.91    0.74
   0  -2   3   92.46    2.08
   0  -2  -3   91.00    1.90
   0  -2   3   91.35    2.08
   0  -2   3   90.28    1.86
   0  -2   3   88.48    1.80
   0   2  -3   90.09    1.76
   0   2  -3   88.61    1.93
   0   2   3   89.46    1.89
   0   2   3   88.51    1.95
   0   2  -3   92.50    2.09
   0   2  -3   91.54    2.07
   1  -2   3  225.52    4.66
   1  -2   3  224.36    4.30
  -1  -2  -3  218.33    4.61
  -1   2  -3  219.02    4.67
   1   2   3  220.54    4.60
  -1   2  -3  219.00    4.27
  -1   2  -3  215.56    4.47
   1   2   3  220.27    4.45
  -2  -2  -3    1.41    0.21
   2  -2   3    1.27    0.19
  -2   2  -3    1.28    0.18
  -2   2  -3    1.45    0.21
   2   2   3    1.80    0.21
  -3  -2  -3   41.45    1.05
  -3  -2  -3   42.91    1.13
   3  -2   3   40.28    1.24
  -3  -2  -3   38.59    1.30
  -3   2  -3   40.42    1.21
   3   2   3   40.06    1.12
  -3   2  -3   39.08    1.28
   4  -2   3    6.97    0.52
  -4  -2  -3    7.18    0.56
   4   2   3    6.47    0.49
  -4   2  -3    6.98    0.53
   5  -2   3    1.90    0.37
   5   2   3    2.27    0.38
  -5  -3   3    2.07    0.37
  -5   3   3    2.50    0.46
  -4  -3   3    7.85    0.62
  -4  -3   3    8.44    0.56
  -4  -3   3    7.03    0.54
  -4   3   3    8.02    0.51
   4   3  -3    7.48    0.45
  -3  -3   3    8.55    0.52
  -3  -3   3   10.68    0.56
  -3  -3   3   10.67    0.62
  -3   3   3   10.77    0.47
   3   3  -3    9.94    0.46
  -3   3   3   10.21    0.49
  -2  -3   3    6.39    0.42
   2  -3  -3    5.86    0.30
  -2  -3   3    6.52    0.38
  -2  -3   3    5.71    0.35
  -2   3   3    6.18    0.35
  -2   3   3    6.17    0.29
   1  -3  -3  218.14    4.39
  -1  -3   3  221.30    4.46
  -1  -3   3  215.11    4.74
  -1   3   3  218.41    4.43
   1   3  -3  219.64    4.32
  -1   3   3  216.93    4.37
  -1   3   3  219.86    4.39
   0  -3  -3  142.19    2.88
   0  -3   3  140.03    3.12
   0  -3   3  143.58    3.13
   0   3  -3  140.14    2.93
   0   3  -3  138.15    2.76
   0   3  -3  142.51    3.12
   0   3   3  138.55    2.88
   0   3  -3  141.36    3.14
   1  -3   3   63.10    1.53
   1  -3   3   60.79    1.40
  -1  -3  -3   60.09    1.47
  -1   3  -3   58.81    1.48
   1   3   3   61.33    1.46
  -1   3  -3   62.27    1.55
  -1   3  -3   58.78    1.37
   1   3   3   61.33    1.47
   2  -3   3    2.96    0.28
  -2  -3  -3    2.39    0.28
   2   3   3    2.84    0.27
  -2   3  -3    2.21    0.26
  -2   3  -3    2.21    0.26
  -2   3  -3    2.51    0.26
   3  -3   3   40.32    1.26
  -3  -3  -3   42.29    1.37
  -3  -3  -3   41.82    1.10
  -3   3  -3   39.34    1.23
   3   3   3   41.31    1.15
  -3   3  -3   39.87    1.29
   4  -3   3    5.75    0.48
  -4   3  -3    6.24    0.48
  -4   3  -3    5.70    0.48
   5  -3   3    1.54    0.34
   5   3   3    2.16    0.39
  -5  -4   3    0.08    0.20
  -4  -4   3    3.72    0.44
  -4  -4   3    3.16    0.40
   4   4  -3    3.48    0.36
  -3  -4   3    5.94    0.48
  -3  -4   3    6.19    0.44
  -3  -4   3    6.48    0.44
   3   4  -3    5.30    0.35
  -3   4   3    6.01    0.40
  -3   4   3    5.51    0.34
  -2  -4   3   42.68    1.24
  -2  -4   3   39.37    1.33
  -2  -4   3   41.21    1.18
   2  -4  -3   43.66    1.07
  -2   4   3   44.52    1.05
  -2   4   3   43.23    1.21
   2   4  -3   44.90    1.02
  -1  -4   3   43.61    1.14
  -1  -4   3   42.78    1.27
  -1  -4   3   43.00    1.10
   1   4  -3   43.11    1.08
  -1   4   3   42.10    1.17
   0  -4   3   25.58    0.83
   0  -4   3   25.11    0.82
   0  -4  -3   24.50    0.59
   0   4  -3   24.31    0.80
   0   4   3   24.35    0.77
   0   4  -3   23.79    0.82
   0   4  -3   25.43    0.69
   0   4   3   24.85    0.61
   0   4  -3   24.37    0.76
   0   4  -3   23.80    0.69
   1   4   3   72.31    1.72
  -1   4  -3   74.25    1.81
   1   4   3   72.15    1.73
  -1   4  -3   72.53    1.65
  -1   4  -3   68.57    1.74
  -2  -4  -3   74.86    1.74
  -2  -4  -3   78.47    1.96
   2  -4   3   73.24    1.83
  -2   4  -3   72.96    1.88
   2   4   3   73.88    1.81
  -2   4  -3   76.11    1.93
  -2   4  -3   75.04    1.81
   3  -4   3    6.18    0.44
  -3  -4  -3    7.15    0.41
  -3  -4  -3    6.53    0.48
   3   4   3    6.51    0.40
  -3   4  -3    6.37    0.45
  -3   4  -3    6.28    0.45
   4  -4   3    5.01    0.50
  -4   4  -3    5.84    0.48
  -4   4  -3    5.50    0.48
   5  -4   3    4.47    0.54
  -5  -5   3    0.88    0.29
  -4  -5   3   11.79    0.68
   4   5  -3    9.90    0.56
  -3  -5   3   31.59    1.12
  -3  -5   3   30.44    1.23
  -3  -5   3   31.67    1.08
  -3   5   3   34.17    1.10
   2  -5  -3   14.14    0.46
  -2  -5   3   14.68    0.62
  -2  -5   3   15.73    0.66
  -2  -5   3   16.09    0.75
  -2   5   3   15.02    0.67
   2   5  -3   14.63    0.52
  -2   5   3   15.03    0.45
  -1  -5   3    7.38    0.39
  -1  -5   3    7.92    0.46
   1   5  -3    8.21    0.40
  -1   5   3    7.80    0.45
   0  -5   3   48.15    1.19
   0  -5   3   48.42    1.35
   0  -5  -3   46.34    1.06
   0   5   3   45.31    1.28
   0   5   3   46.79    1.08
   0   5  -3   45.41    1.26
   0   5  -3   46.58    1.35
  -1  -5  -3   85.74    2.00
  -1  -5  -3   87.54    2.05
   1  -5   3   88.92    2.16
  -1   5  -3   87.94    2.17
   1   5   3   88.64    2.07
   1   5   3   86.77    2.07
  -1   5  -3   85.65    2.12
  -1   5  -3   88.98    2.00
  -2  -5  -3    6.45    0.42
  -2  -5  -3    6.44    0.40
  -2   5  -3    6.40    0.41
  -2   5  -3    5.74    0.43
   2   5   3    6.46    0.40
  -3  -5  -3    7.08    0.52
   3  -5   3    7.02    0.48
  -3  -5  -3    6.69    0.43
  -3   5  -3    6.49    0.46
  -3   5  -3    6.35    0.48
  -4  -5  -3    2.57    0.35
   4  -5   3    3.17    0.43
  -4   5  -3    2.68    0.39
  -4   5  -3    3.02    0.41
  -5  -6   3    2.47    0.40
  -4  -6   3    1.31    0.30
   4   6  -3    1.03    0.23
  -3  -6   3   31.27    1.15
  -3  -6   3   31.01    1.11
  -3  -6   3   33.21    1.31
  -3   6   3   33.83    1.17
  -2  -6   3   42.83    1.26
  -2  -6   3   40.69    1.41
  -2   6   3   42.37    1.33
   2   6  -3   43.24    1.16
  -1  -6   3   33.46    1.15
  -1  -6   3   33.04    1.01
  -1   6   3   35.61    1.14
   1   6  -3   33.28    1.02
   0  -6  -3   25.40    0.69
   0  -6  -3   25.57    0.66
   0  -6   3   25.41    0.82
   0  -6   3   26.20    0.92
   0   6   3   24.98    0.68
   0   6  -3   26.00    0.90
   0   6   3   22.83    0.87
   0   6  -3   25.80    0.93
  -1  -6  -3   64.08    1.60
  -1  -6  -3   64.23    1.63
   1  -6   3   60.60    1.70
  -1   6  -3   64.76    1.62
  -1   6  -3   66.46    1.74
  -1   6  -3   63.17    1.73
   1   6   3   63.61    1.68
  -2  -6  -3   22.83    0.87
  -2  -6  -3   22.27    0.83
  -2   6  -3   22.20    0.86
   2   6   3   21.04    0.82
  -2   6  -3   22.50    0.91
  -3  -6  -3    6.37    0.50
  -3  -6  -3    6.79    0.47
  -3   6  -3    7.27    0.50
  -3   6  -3    7.57    0.56
   3   6   3    7.23    0.47
  -4  -6  -3    6.36    0.49
  -4   6  -3    6.53    0.63
  -5  -7   3    1.50    0.36
  -4  -7   3    1.58    0.33
  -3  -7   3   17.78    0.84
  -3   7   3   18.69    0.89
  -2  -7   3   43.30    1.51
  -2  -7   3   45.27    1.36
   2   7  -3   43.15    1.25
  -2   7   3   45.34    1.44
  -1  -7   3   11.36    0.62
  -1  -7   3   11.58    0.58
  -1   7   3   11.96    0.66
   1   7  -3   11.72    0.58
   0  -7   3   37.46    1.12
   0  -7  -3   36.32    0.92
   0  -7   3   36.08    1.20
   0   7   3   35.55    1.20
   0   7  -3   35.07    1.18
   0   7  -3   37.48    1.23
  -1  -7  -3   38.07    1.12
  -1  -7  -3   38.28    1.18
  -1   7  -3   38.70    1.24
   1   7   3   39.78    1.25
  -1   7  -3   37.15    1.27
  -2  -7  -3   13.05    0.64
  -2  -7  -3   13.37    0.65
  -2   7  -3   11.93    0.63
  -2   7  -3   13.04    0.72
   2   7   3   12.70    0.65
  -3  -7  -3    2.66    0.36
  -3  -7  -3    2.00    0.36
  -3   7  -3    2.17    0.35
   3   7   3    1.66    0.30
  -3   7  -3    2.29    0.39
  -4  -7  -3    2.40    0.40
  -4   7  -3    2.44    0.43
  -4  -8   3   10.17    0.70
  -3  -8   3    1.36    0.31
  -3   8   3    1.89    0.36
  -2  -8   3    1.22    0.28
  -2  -8   3    1.65    0.30
  -2   8   3    1.32    0.31
  -1  -8   3   69.23    2.02
  -1  -8   3   70.48    1.87
   1   8  -3   69.44    1.89
  -1   8   3   70.42    2.00
   0  -8   3   40.84    1.34
   0  -8   3   39.64    1.24
   0   8  -3   41.44    1.36
   0   8   3   39.49    1.36
   0   8  -3   42.97    1.38
  -1  -8  -3    4.47    0.33
  -1  -8  -3    5.60    0.43
   1  -8   3    4.16    0.37
  -1   8  -3    4.28    0.47
  -1   8  -3    5.11    0.41
   1   8   3    5.00    0.50
   2  -8   3   11.69    0.63
  -2  -8  -3   12.26    0.66
  -2   8  -3   12.01    0.74
  -2   8  -3   12.22    0.65
   2   8   3   11.76    0.67
  -3  -8  -3   35.57    1.35
  -3  -8  -3   36.74    1.31
  -3   8  -3   34.72    1.38
  -4  -8  -3    4.83    0.54
  -4   8  -3    3.28    0.50
  -4  -9   3    0.17    0.23
  -3  -9   3    0.57    0.25
  -3   9   3    0.76    0.29
  -2  -9   3    2.00    0.35
  -2  -9   3    1.55    0.32
  -2   9   3    2.07    0.40
  -1  -9   3   20.45    0.91
  -1  -9   3   21.84    0.96
   1   9  -3   21.46    0.93
   0  -9   3   21.18    0.85
   0   9  -3   18.58    0.91
   0   9   3   18.82    0.94
   1  -9   3    3.18    0.38
  -1   9  -3    3.38    0.45
   1   9   3    2.79    0.42
  -2  -9  -3    3.88    0.45
  -2   9  -3    3.04    0.46
   2   9   3    3.34    0.45
  -3  -9  -3    1.00    0.28
  -3   9  -3    0.77    0.29
  -4  -9  -3    1.19    0.33
  -4   9  -3    0.68    0.30
  -4 -10   3    6.21    0.68
  -3 -10   3   12.24    0.80
  -3  10   3   12.64    0.86
  -2 -10   3   12.49    0.76
  -2  10   3   12.94    0.82
  -1 -10   3    6.81    0.56
  -1 -10   3    7.94    0.58
   1  10  -3    7.51    0.58
  -1  10   3    7.09    0.61
   0 -10   3    7.69    0.56
   0  10   3    8.26    0.64
   0  10  -3    7.94    0.61
  -1  10  -3   12.31    0.79
   1  10   3   13.06    0.78
  -2 -10  -3    7.43    0.58
  -2  10  -3    8.44    0.69
   2  10   3    7.66    0.62
  -3 -10  -3    7.00    0.67
  -3  10  -3    7.11    0.76
  -4 -10  -3    0.05    0.21
  -4  10  -3    0.22    0.26
  -3 -11   3    2.77    0.47
  -3  11   3    2.86    0.53
  -2 -11   3   10.90    0.77
  -2  11   3   10.91    0.82
  -1 -11   3    8.39    0.64
  -1  11   3    8.02    0.67
   1  11  -3    9.95    0.69
   0 -11   3    6.30    0.61
   0  11   3    5.35    0.62
   0  11  -3    5.42    0.62
  -1  11  -3    4.45    0.58
   1  11   3    5.14    0.60
  -2 -11  -3    4.36    0.54
   2  11   3    4.20    0.55
  -2  11  -3    5.41    0.67
  -3 -11  -3    1.12    0.32
  -3  11  -3    1.10    0.36
  -2 -12   3    8.48    0.72
  -2  12   3    8.44    0.86
  -1 -12   3    4.93    0.57
   1  12  -3    5.57    0.64
  -1  12   3    5.29    0.66
   0  12   3    2.12    0.44
   0  12  -3    1.39    0.36
  -1  12  -3   14.25    0.95
   1  12   3   15.90    0.94
   2  12   3   11.79    0.83
  -2  12  -3   11.07    0.84
  -1 -13   3   10.29    0.77
  -1  13   3    9.42    0.92
   1  13  -3   12.09    0.84
   0  13  -3   16.11    1.00
   0  13   3   14.10    0.96
  -1  13  -3    3.18    0.54
   1  13   3    3.00    0.53
  -5   0   4   23.41    1.09
   4   0  -4    1.26    0.21
  -4   0   4    1.45    0.30
  -4   0   4    1.20    0.30
  -4   0   4    1.56    0.31
   3   0  -4    7.79    0.35
  -3   0   4    8.56    0.52
  -3   0   4    8.94    0.51
  -2   0   4  196.26    4.29
  -1   0   4  299.08    6.20
   1   0  -4  305.27    6.19
  -1   0   4  291.06    6.20
   0   0   4   37.39    0.97
   0   0  -4   36.14    0.96
   0   0   4   36.79    0.96
  -1   0  -4  201.88    4.20
   1   0   4  190.68    4.17
  -2   0  -4  162.86    3.67
  -3   0  -4   18.69    0.82
   3   0   4   19.16    0.78
  -3   0  -4   19.23    0.58
   4   0   4    2.65    0.37
  -4   0  -4    2.59    0.40
  -5  -1   4   17.77    0.95
  -5   1   4   20.33    1.02
  -4  -1   4   28.68    1.10
  -4  -1   4   26.21    1.09
  -4  -1   4   28.46    1.15
   4   1  -4   28.05    0.88
  -4   1   4   28.09    1.12
  -4   1   4   27.02    1.05
  -3  -1   4    0.56    0.17
  -3  -1   4    0.42    0.16
  -3  -1   4    0.47    0.17
  -3   1   4    0.41    0.16
   3   1  -4    0.20    0.09
  -2  -1   4  143.57    3.16
   2  -1  -4  152.88    3.30
  -2  -1   4  147.08    3.37
   2   1  -4  145.16    2.81
  -2   1   4  145.73    3.25
  -1  -1   4   26.64    0.82
   1  -1  -4   27.92    0.74
  -1  -1   4   23.90    0.80
  -1   1   4   25.37    0.68
   1   1  -4   25.83    0.80
  -1   1   4   24.92    0.72
  -1   1   4   25.56    0.73
   0  -1   4    3.00    0.22
   0  -1   4    3.40    0.23
   0   1   4    2.84    0.20
   0   1  -4    3.58    0.24
   0   1  -4    3.36    0.21
   0   1   4    3.06    0.18
   1  -1   4   52.03    1.36
  -1  -1  -4   52.56    1.34
   1  -1   4   53.88    1.21
  -1   1  -4   53.42    1.38
   1   1   4   56.34    1.34
  -1   1  -4   53.24    1.34
  -2  -1  -4   27.64    0.92
   2  -1   4   27.54    0.86
  -2   1  -4   29.01    0.94
   2   1   4   27.23    0.73
  -2   1  -4   29.03    0.63
  -2   1  -4   28.27    0.90
  -3  -1  -4    8.79    0.53
   3  -1   4    9.33    0.52
  -3   1  -4    8.76    0.53
  -3   1  -4    8.66    0.34
   4  -1   4    1.88    0.33
  -4  -1  -4    2.14    0.37
  -4   1  -4    2.21    0.36
   4   1   4    1.60    0.32
  -5  -2   4   14.97    0.86
  -5   2   4   15.40    0.90
  -4  -2   4   57.89    1.75
  -4  -2   4   57.96    1.88
  -4  -2   4   61.03    1.84
   4   2  -4   57.69    1.50
  -4   2   4   61.97    1.75
  -3  -2   4   48.17    1.45
  -3  -2   4   46.68    1.39
  -3  -2   4   46.42    1.50
   3   2  -4   47.38    1.17
  -3   2   4   46.91    1.34
  -2  -2   4    5.08    0.35
   2  -2  -4    5.41    0.31
  -2  -2   4    4.83    0.35
  -2  -2   4    5.05    0.37
  -2   2   4    4.70    0.28
   2   2  -4    5.56    0.22
  -2   2   4    4.93    0.29
  -1  -2   4   39.60    1.05
  -1  -2   4   37.35    1.12
   1  -2  -4   39.62    0.94
  -1   2   4   38.39    0.94
  -1   2   4   39.01    0.99
  -1   2   4   38.27    0.93
   0  -2  -4  351.11    7.17
   0  -2   4  366.07    7.37
   0  -2   4  356.08    6.88
   0  -2   4  360.90    6.62
   0  -2   4  352.97    7.35
   0   2   4  348.08    7.15
   0   2   4  348.34    6.99
   0   2  -4  361.62    7.38
   0   2  -4  345.85    6.97
   1  -2   4  179.96    3.50
  -1  -2  -4  182.14    3.79
   1   2   4  178.26    3.78
  -1   2  -4  171.78    3.86
   1   2   4  173.33    3.68
  -1   2  -4  173.21    3.70
   2  -2   4   37.81    1.05
  -2  -2  -4   36.51    1.11
   2   2   4   36.61    1.05
   2   2   4   36.04    0.93
  -2   2  -4   35.57    1.09
  -2   2  -4   35.90    1.12
  -3  -2  -4   30.86    1.14
   3  -2   4   33.52    1.09
  -3   2  -4   32.46    1.15
  -3   2  -4   33.98    1.10
   3   2   4   32.21    1.02
   4  -2   4    9.62    0.62
  -4   2  -4    9.20    0.62
   4   2   4    9.58    0.62
  -5  -3   4    0.15    0.21
  -5   3   4    0.02    0.24
  -4  -3   4   36.77    1.27
  -4  -3   4   36.18    1.30
   4   3  -4   32.47    1.03
  -3  -3   4   24.06    0.92
  -3  -3   4   23.05    0.99
  -3  -3   4   25.23    0.97
   3   3  -4   24.20    0.75
  -3   3   4   25.48    0.83
  -2  -3   4   28.51    1.02
  -2  -3   4   26.78    0.93
   2  -3  -4   29.72    0.83
  -2  -3   4   30.05    0.93
   2   3  -4   28.78    0.74
  -2   3   4   27.58    0.86
  -2   3   4   29.40    0.79
  -1  -3   4   41.78    1.11
  -1  -3   4   42.41    1.08
   1  -3  -4   42.25    0.93
  -1  -3   4   40.76    1.24
   1   3  -4   42.01    1.02
  -1   3   4   42.25    0.94
  -1   3   4   40.95    1.10
  -1   3   4   42.47    0.93
   0  -3   4  106.10    2.19
   0  -3   4  104.49    2.46
   0  -3  -4  107.34    2.21
   0   3   4  104.28    2.32
   0   3  -4  100.53    2.28
   0   3  -4  105.21    2.07
   0   3   4  103.41    2.19
   0   3  -4  103.48    2.47
   1  -3   4   15.40    0.54
   1   3   4   16.54    0.56
   1   3   4   16.63    0.61
  -1   3  -4   17.25    0.53
  -1   3  -4   16.25    0.42
  -1   3  -4   16.93    0.63
  -1   3  -4   16.15    0.64
  -2  -3  -4    0.90    0.19
   2  -3   4    0.82    0.17
  -2   3  -4    0.83    0.18
  -2   3  -4    0.56    0.15
   2   3   4    0.95    0.19
  -2   3  -4    1.15    0.18
   3  -3   4    4.52    0.43
  -3  -3  -4    4.42    0.40
  -3  -3  -4    3.99    0.29
   3   3   4    4.03    0.38
  -3   3  -4    4.47    0.38
  -3   3  -4    4.43    0.38
  -4   3  -4    0.24    0.17
  -4   3  -4    0.36    0.19
  -5  -4   4    3.08    0.44
  -4  -4   4    2.23    0.37
  -4  -4   4    2.59    0.39
   4   4  -4    2.65    0.28
  -3  -4   4   17.96    0.80
  -3  -4   4   19.87    0.82
  -3  -4   4   18.88    0.90
  -3   4   4   19.71    0.75
   3   4  -4   18.84    0.66
  -2  -4   4    2.36    0.32
  -2  -4   4    2.20    0.27
  -2  -4   4    1.90    0.25
   2  -4  -4    2.27    0.18
  -2   4   4    2.32    0.28
  -2   4   4    2.58    0.17
   2   4  -4    2.57    0.19
  -1  -4   4   45.16    1.21
  -1  -4   4   45.51    1.17
  -1  -4   4   46.46    1.38
  -1   4   4   46.45    1.25
   1   4  -4   46.29    1.16
   0  -4   4  170.10    3.79
   0  -4  -4  167.76    3.45
   0   4  -4  168.55    3.55
   0   4   4  168.38    3.58
   0   4   4  166.14    3.45
   0   4  -4  166.98    3.32
   0   4  -4  167.47    3.80
   1  -4   4   13.67    0.52
  -1  -4  -4   12.14    0.48
   1   4   4   12.98    0.56
  -1   4  -4   12.86    0.47
  -1   4  -4   13.36    0.58
  -1   4  -4   12.50    0.57
   1   4   4   12.75    0.49
  -2  -4  -4   33.33    1.07
   2  -4   4   32.35    1.02
  -2  -4  -4   32.17    0.95
  -2   4  -4   32.56    1.07
   2   4   4   33.74    1.03
  -2   4  -4   33.34    1.10
  -2   4  -4   33.91    1.00
  -3  -4  -4   10.44    0.61
  -3  -4  -4   10.96    0.50
   3  -4   4   10.35    0.59
  -3   4  -4    9.95    0.59
  -3   4  -4   10.83    0.61
   3   4   4   10.39    0.54
  -4   4  -4    2.49    0.38
  -4   4  -4    2.26    0.36
  -5  -5   4    6.34    0.63
  -4  -5   4   13.76    0.75
   4   5  -4   11.97    0.58
  -3  -5   4   14.41    0.83
  -3  -5   4   17.59    0.80
  -3  -5   4   17.48    0.78
   3   5  -4   18.86    0.67
  -3   5   4   18.78    0.78
  -2  -5   4   81.49    2.08
  -2  -5   4   82.86    2.02
  -2  -5   4   80.60    2.26
   2   5  -4   83.99    1.85
  -2   5   4   82.35    2.07
  -1  -5   4    1.33    0.20
  -1  -5   4    1.27    0.19
  -1  -5   4    1.35    0.24
  -1   5   4    1.92    0.27
   1   5  -4    1.03    0.17
   0  -5   4    0.89    0.16
   0  -5   4    0.72    0.17
   0  -5  -4    0.99    0.10
   0   5  -4    1.09    0.15
   0   5   4    0.84    0.10
   0   5  -4    1.05    0.20
   0   5   4    0.90    0.18
   0   5  -4    0.76    0.16
  -1  -5  -4   82.82    1.96
   1  -5   4   83.61    2.13
   1   5   4   83.65    1.97
   1   5   4   83.15    2.04
  -1   5  -4   82.90    2.13
  -1   5  -4   81.75    2.06
  -1   5  -4   81.85    1.90
   2  -5   4   30.34    1.02
  -2  -5  -4   30.65    0.96
  -2  -5  -4   34.02    1.09
  -2   5  -4   31.72    1.09
  -2   5  -4   32.60    1.11
   2   5   4   31.26    1.02
  -3  -5  -4    2.59    0.31
  -3  -5  -4    3.06    0.41
  -3   5  -4    1.99    0.33
  -3   5  -4    2.68    0.36
   3   5   4    2.43    0.31
  -4   5  -4    0.23    0.20
  -4   5  -4    0.18    0.19
  -5  -6   4    2.05    0.40
  -4  -6   4    0.28    0.19
  -3  -6   4   27.93    1.22
  -3  -6   4   27.48    1.04
  -3  -6   4   30.00    1.12
  -3   6   4   29.15    1.08
  -2  -6   4   49.72    1.44
  -2  -6   4   49.95    1.48
  -2  -6   4   47.70    1.62
  -2   6   4   55.02    1.55
   2   6  -4   52.89    1.34
  -1  -6   4  100.99    2.33
  -1  -6   4  101.59    2.63
  -1   6   4  102.02    2.49
   1   6  -4  100.21    2.35
   0  -6   4    3.26    0.36
   0  -6  -4    3.04    0.16
   0  -6   4    2.90    0.29
   0   6  -4    2.86    0.34
   0   6  -4    3.64    0.27
   0   6   4    3.17    0.35
   0   6   4    3.24    0.18
   0   6  -4    3.57    0.36
  -1  -6  -4   48.01    1.27
   1  -6   4   47.89    1.43
  -1   6  -4   45.39    1.42
  -1   6  -4   47.50    1.41
   1   6   4   46.96    1.38
  -2  -6  -4   54.17    1.57
  -2  -6  -4   54.26    1.48
   2   6   4   54.09    1.54
  -2   6  -4   54.79    1.63
  -2   6  -4   54.10    1.62
  -3  -6  -4    3.97    0.42
  -3  -6  -4    3.69    0.46
  -3   6  -4    3.56    0.42
   3   6   4    5.03    0.47
  -3   6  -4    4.14    0.47
  -4   6  -4    2.76    0.43
  -5  -7   4    6.37    0.65
  -4  -7   4    7.92    0.61
  -3  -7   4   19.42    0.92
  -3  -7   4   21.02    0.92
  -3   7   4   22.57    0.98
  -2  -7   4   41.87    1.49
  -2  -7   4   40.39    1.29
  -2   7   4   43.37    1.42
  -1  -7   4   30.87    1.02
  -1  -7   4   29.63    1.14
  -1   7   4   30.50    1.11
   1   7  -4   29.71    1.02
   0  -7   4   11.34    0.62
   0  -7   4   10.20    0.53
   0   7  -4   10.92    0.61
   0   7  -4   11.22    0.59
   0   7   4   10.95    0.62
   1  -7   4   11.63    0.61
  -1  -7  -4   12.16    0.51
   1   7   4   11.69    0.63
  -1   7  -4   10.05    0.59
  -1   7  -4   10.51    0.62
  -2  -7  -4   41.94    1.27
   2  -7   4   40.34    1.35
   2   7   4   41.50    1.32
  -2   7  -4   40.22    1.36
  -2   7  -4   40.73    1.40
  -3  -7  -4   34.35    1.23
  -3  -7  -4   38.57    1.39
   3   7   4   37.20    1.25
  -3   7  -4   39.32    1.37
  -3   7  -4   35.28    1.35
  -4  -7  -4   16.10    0.81
  -4   7  -4   17.57    0.96
  -4  -8   4    1.02    0.31
  -3  -8   4    5.87    0.56
  -3   8   4    4.72    0.55
  -2  -8   4   20.29    1.01
  -2  -8   4   23.08    0.94
  -2   8   4   22.45    1.01
  -1  -8   4    3.64    0.44
  -1  -8   4    3.50    0.39
   1   8  -4    4.35    0.44
  -1   8   4    4.25    0.50
   0  -8   4    8.02    0.54
   0  -8   4    7.46    0.48
   0   8  -4    7.37    0.52
   0   8  -4    7.91    0.55
   0   8   4    9.14    0.59
   1  -8   4    8.06    0.53
   1   8   4    8.48    0.58
  -1   8  -4    8.33    0.59
  -1   8  -4    7.96    0.54
  -2  -8  -4    7.21    0.50
  -2  -8  -4    9.20    0.58
   2   8   4    9.96    0.62
  -2   8  -4    9.65    0.66
  -2   8  -4    9.06    0.58
  -3  -8  -4    7.50    0.59
  -3  -8  -4    7.62    0.55
   3   8   4    8.22    0.59
  -3   8  -4    8.26    0.64
  -4  -8  -4    4.34    0.53
  -4   8  -4    4.11    0.58
  -4  -9   4    4.98    0.59
  -3  -9   4   11.14    0.72
  -3   9   4   10.78    0.76
  -2  -9   4    5.31    0.53
  -2   9   4    5.52    0.60
  -1  -9   4   16.59    0.86
  -1  -9   4   17.42    0.81
   1   9  -4   16.97    0.81
  -1   9   4   16.40    0.89
   0  -9   4   46.27    1.41
   0  -9   4   45.51    1.53
   0   9  -4   45.54    1.55
   0   9   4   46.88    1.57
   0   9  -4   43.83    1.51
  -1   9  -4   22.55    0.98
  -1   9  -4   22.01    1.02
   1   9   4   22.59    1.02
  -2  -9  -4    8.40    0.58
  -2   9  -4    6.89    0.69
   2   9   4    8.48    0.62
  -3  -9  -4    4.34    0.51
  -3   9  -4    3.69    0.55
  -4  -9  -4    5.18    0.58
  -4   9  -4    4.64    0.64
  -4 -10   4    0.53    0.28
  -3 -10   4   13.67    0.86
  -3  10   4   13.47    0.89
  -2 -10   4   10.32    0.71
  -2  10   4   10.12    0.76
  -1 -10   4   20.03    0.94
  -1 -10   4   19.24    0.96
  -1  10   4   20.25    1.01
   1  10  -4   17.53    0.89
   0 -10   4   33.17    1.28
   0 -10   4   34.07    1.20
   0  10   4   35.17    1.37
   0  10  -4   29.78    1.26
   1  10   4   13.32    0.82
  -1  10  -4   14.23    0.85
  -2 -10  -4    5.97    0.60
   2  10   4    6.05    0.63
  -2  10  -4    4.83    0.61
  -3 -10  -4    2.15    0.39
  -3  10  -4    2.36    0.46
  -3 -11   4    7.31    0.73
  -3  11   4    7.11    0.78
  -2 -11   4   20.70    1.04
  -2  11   4   18.91    1.07
  -1 -11   4   19.70    0.98
   1  11  -4   20.86    1.01
  -1  11   4   19.55    1.07
   0 -11   4    5.84    0.58
   0  11  -4    7.00    0.70
   0  11   4    5.79    0.66
  -1  11  -4    8.03    0.68
   1  11   4    7.95    0.66
  -2  11  -4    5.04    0.64
   2  11   4    4.50    0.58
  -3 -11  -4    1.64    0.37
  -3  11  -4    1.32    0.41
  -2 -12   4    0.13    0.25
  -2  12   4    0.70    0.34
  -1 -12   4   13.49    0.84
   1  12  -4   13.67    0.87
  -1  12   4   14.92    0.96
   0 -12   4   14.80    0.84
   0  12   4   13.99    0.92
   0  12  -4   13.70    0.89
  -1  12  -4    5.01    0.65
   1  12   4    4.81    0.61
   2  12   4    0.84    0.32
  -2  12  -4    0.75    0.32
  -1 -13   4    0.54    0.29
  -1  13   4    0.61    0.34
   1  13  -4    0.45    0.28
   0  13  -4    0.01    0.20
   0  13   4   -0.07    0.24
  -1  13  -4    6.29    0.76
   1  13   4    5.83    0.71
  -5   0   5    0.82    0.31
  -4   0   5   -0.04    0.14
  -4   0   5   -0.34    0.15
  -3   0   5   -0.10    0.13
  -3   0   5    0.04    0.12
  -2   0   5   -0.04    0.09
   1   0  -5    0.34    0.11
  -1   0   5   -0.03    0.06
   1   0  -5    0.10    0.09
  -1   0   5    0.07    0.09
  -1   0   5    0.09    0.09
   0   0   5   -0.01    0.06
   0   0  -5    0.10    0.07
   0   0   5    0.03    0.07
  -1   0  -5    0.10    0.08
  -2   0  -5   -0.06    0.07
   3   0   5   -0.17    0.10
  -3   0  -5    0.00    0.10
  -5  -1   5    5.12    0.60
  -5   1   5    4.53    0.57
  -4  -1   5    0.16    0.18
  -4  -1   5   -0.09    0.15
  -4  -1   5   -0.04    0.17
   4   1  -5   -0.09    0.07
  -4   1   5   -0.22    0.20
  -4   1   5    0.16    0.18
  -3  -1   5   25.47    0.96
  -3  -1   5   24.73    0.97
  -3  -1   5   24.87    0.98
  -3   1   5   25.01    0.91
  -2  -1   5   55.02    1.54
  -2  -1   5   54.16    1.47
  -2   1   5   55.50    1.27
  -2   1   5   55.21    1.45
  -1  -1   5   60.79    1.56
  -1  -1   5   54.29    1.52
   1  -1  -5   57.85    1.44
   1  -1  -5   57.97    1.42
  -1   1   5   59.84    1.44
   1   1  -5   56.52    1.54
  -1   1   5   56.68    1.36
   1   1  -5   59.78    1.53
  -1   1   5   58.08    1.43
   0  -1   5   65.46    1.63
   0  -1   5   64.35    1.62
   0   1  -5   65.71    1.64
   0   1   5   63.49    1.52
  -1  -1  -5  121.29    2.78
  -1   1  -5  122.49    2.84
  -1   1  -5  124.44    2.74
   1   1   5  125.29    2.77
   2  -1   5   57.14    1.45
  -2  -1  -5   58.80    1.58
   2   1   5   56.93    1.27
  -2   1  -5   53.97    1.57
  -3  -1  -5   21.08    0.89
   3  -1   5   20.91    0.83
  -3   1  -5   20.12    0.88
  -5  -2   5    1.61    0.38
  -5   2   5    2.61    0.49
  -4  -2   5   11.60    0.71
  -4  -2   5   11.38    0.72
  -4  -2   5   12.04    0.72
   4   2  -5   11.44    0.47
  -3  -2   5  102.52    2.51
  -3  -2   5   97.29    2.55
  -3  -2   5   99.83    2.67
  -3   2   5  105.02    2.49
   3   2  -5  104.07    2.09
  -2  -2   5   87.89    2.31
  -2  -2   5   88.00    2.20
  -2  -2   5   86.06    2.12
   2  -2  -5   95.29    2.15
  -2   2   5   90.74    2.15
  -2   2   5   90.01    2.09
  -2   2   5   90.30    2.00
  -1  -2   5   59.53    1.46
  -1  -2   5   59.63    1.50
  -1  -2   5   62.12    1.66
   1  -2  -5   62.08    1.42
  -1   2   5   59.88    1.42
   1   2  -5   61.66    1.41
  -1   2   5   57.30    1.44
  -1   2   5   61.94    1.43
   1   2  -5   62.99    1.66
   0  -2  -5  226.81    4.83
   0  -2   5  240.49    4.62
   0  -2   5  239.69    5.03
   0  -2   5  230.16    4.39
   0   2  -5  227.24    5.02
   0   2   5  228.37    4.75
   0   2  -5  231.93    4.74
   0   2   5  233.76    4.80
   1  -2   5   73.49    1.62
  -1  -2  -5   74.06    1.78
   1   2   5   73.99    1.79
   1   2   5   74.85    1.76
  -1   2  -5   70.37    1.87
  -1   2  -5   73.76    1.81
   2  -2   5  153.62    3.24
  -2  -2  -5  148.71    3.48
  -2   2  -5  150.71    3.52
   2   2   5  153.05    3.12
   2   2   5  147.60    3.33
  -2   2  -5  154.42    3.40
  -3  -2  -5    1.64    0.28
   3  -2   5    1.43    0.25
  -3   2  -5    1.85    0.30
  -3   2  -5    1.71    0.28
   3   2   5    1.83    0.28
  -5  -3   5    1.15    0.33
  -5   3   5    0.84    0.32
  -4  -3   5   55.62    1.72
  -4  -3   5   55.31    1.77
   4   3  -5   55.51    1.39
  -3  -3   5   34.18    1.20
  -3  -3   5   33.41    1.26
  -3  -3   5   34.71    1.16
  -3   3   5   34.14    1.03
   3   3  -5   33.23    0.86
  -2  -3   5   11.15    0.56
  -2  -3   5   10.84    0.60
   2  -3  -5   12.87    0.48
  -2  -3   5   11.26    0.55
  -2   3   5   12.11    0.48
  -2   3   5   10.88    0.50
   2   3  -5   11.47    0.32
  -2   3   5   11.68    0.44
  -1  -3   5   98.66    2.22
  -1  -3   5   95.56    2.43
  -1  -3   5   98.44    2.15
  -1   3   5   97.31    2.08
  -1   3   5   97.51    2.20
   1   3  -5   94.32    2.43
  -1   3   5   97.48    2.08
   1   3  -5   97.51    2.14
   0  -3   5  110.61    2.72
   0  -3  -5  117.36    2.48
   0  -3   5  117.11    2.33
   0  -3   5  114.69    2.41
   0   3   5  114.11    2.45
   0   3  -5  118.18    2.45
   0   3  -5  116.39    2.55
   0   3  -5  114.61    2.75
   0   3   5  111.46    2.56
   1  -3   5   18.00    0.60
   1   3   5   17.96    0.69
  -1   3  -5   17.33    0.68
  -1   3  -5   18.61    0.47
  -1   3  -5   18.66    0.73
   1   3   5   17.81    0.61
  -2  -3  -5   56.51    1.56
   2  -3   5   55.25    1.46
  -2   3  -5   53.76    1.55
   2   3   5   54.30    1.49
  -2   3  -5   56.54    1.60
  -3  -3  -5    2.73    0.36
   3   3   5    2.72    0.33
  -3   3  -5    1.89    0.31
  -3   3  -5    1.77    0.30
  -4   3  -5   12.20    0.72
  -5  -4   5    3.64    0.49
  -4  -4   5    7.20    0.56
   4   4  -5    6.90    0.39
  -3  -4   5    6.64    0.48
  -3  -4   5    6.18    0.47
  -3  -4   5    6.99    0.54
   3   4  -5    5.84    0.31
  -2  -4   5   30.53    1.15
  -2  -4   5   31.77    1.02
  -2  -4   5   32.03    1.05
  -2   4   5   32.51    0.81
   2   4  -5   31.75    0.78
  -2   4   5   30.33    0.99
  -1  -4   5   36.86    1.03
  -1  -4   5   37.96    1.24
  -1  -4   5   36.95    1.07
   1   4  -5   38.52    1.26
   1   4  -5   37.86    1.02
   1   4  -5   39.09    0.84
  -1   4   5   36.67    1.09
   0  -4   5    8.24    0.47
   0  -4  -5    7.33    0.29
   0   4   5    7.53    0.42
   0   4  -5    8.32    0.42
   0   4  -5    7.41    0.46
   0   4   5    7.70    0.28
   0   4  -5    7.48    0.29
  -1  -4  -5   45.32    1.20
   1  -4   5   45.86    1.36
   1  -4   5   43.44    1.16
  -1   4  -5   43.81    1.34
  -1   4  -5   44.06    1.02
  -1   4  -5   43.75    1.11
  -1   4  -5   43.71    1.28
   1   4   5   44.97    1.28
   1   4   5   46.70    1.20
   2  -4   5   44.61    1.26
  -2  -4  -5   39.43    1.10
  -2  -4  -5   43.29    1.30
  -2   4  -5   42.94    1.33
  -2   4  -5   42.62    1.35
   2   4   5   43.44    1.28
  -3  -4  -5   11.83    0.66
   3   4   5   11.85    0.62
  -3   4  -5   11.57    0.66
  -3   4  -5   11.42    0.67
  -4   4  -5    0.26    0.18
  -5  -5   5    2.41    0.42
  -4  -5   5    3.21    0.43
   4   5  -5    4.96    0.34
  -3  -5   5    8.27    0.54
  -3  -5   5    8.04    0.61
  -3  -5   5    6.33    0.49
  -3   5   5    7.53    0.50
   3   5  -5    7.40    0.37
  -2  -5   5   16.50    0.82
  -2  -5   5   16.57    0.70
  -2  -5   5   16.40    0.71
  -2   5   5   17.85    0.75
  -1  -5   5  112.62    2.59
  -1  -5   5  113.57    2.53
  -1  -5   5  115.39    2.90
  -1   5   5  110.74    2.65
   1   5  -5  114.64    2.36
   1   5  -5  118.78    2.58
   0  -5  -5  125.43    2.69
   0  -5   5  125.90    3.11
   0  -5   5  130.48    2.71
   0   5   5  130.58    2.69
   0   5   5  128.92    2.92
   0   5  -5  126.04    3.11
   0   5  -5  128.84    2.64
   0   5  -5  127.25    2.90
  -1  -5  -5   14.74    0.55
   1  -5   5   14.88    0.68
  -1   5  -5   13.03    0.52
  -1   5  -5   13.70    0.47
  -1   5  -5   14.09    0.67
   1   5   5   14.31    0.65
  -1   5  -5   13.39    0.64
  -2  -5  -5   29.42    1.02
  -2  -5  -5   29.50    0.92
   2   5   5   28.83    1.02
  -2   5  -5   30.05    1.10
  -2   5  -5   30.21    1.08
  -3  -5  -5    0.71    0.24
  -3  -5  -5    0.73    0.20
  -3   5  -5    1.08    0.26
  -3   5  -5    1.39    0.29
   3   5   5    1.18    0.25
  -4   5  -5    2.73    0.42
  -5  -6   5    9.06    0.69
  -4  -6   5   16.54    0.86
  -3  -6   5   17.77    0.81
  -3  -6   5   16.01    0.82
  -3   6   5   17.91    0.83
   3   6  -5   17.09    0.64
  -2  -6   5   13.69    0.66
  -2  -6   5   12.75    0.74
  -2  -6   5   14.13    0.65
  -2   6   5   12.91    0.69
  -1  -6   5   80.94    2.28
  -1  -6   5   81.67    1.99
  -1   6   5   83.99    2.15
   1   6  -5   82.89    2.01
   0  -6   5   18.39    0.82
   0  -6  -5   18.58    0.52
   0  -6   5   19.83    0.69
   0   6   5   18.88    0.78
   0   6  -5   18.50    0.83
   0   6  -5   20.53    0.79
  -1  -6  -5   22.77    0.74
   1  -6   5   21.49    0.70
   1  -6   5   22.34    0.91
   1   6   5   22.36    0.87
  -1   6  -5   22.63    0.91
  -1   6  -5   21.87    0.91
  -2  -6  -5   65.22    1.69
  -2  -6  -5   64.99    1.80
  -2   6  -5   67.20    1.89
  -2   6  -5   63.90    1.90
   2   6   5   65.42    1.81
  -3  -6  -5    9.08    0.52
  -3  -6  -5    9.85    0.63
  -3   6  -5    9.97    0.68
   3   6   5   10.50    0.63
  -3   6  -5    9.24    0.62
  -4   6  -5    1.94    0.38
  -4  -7   5    1.02    0.31
  -3  -7   5    3.73    0.45
  -3   7   5    3.49    0.46
  -2  -7   5   79.69    2.04
  -2  -7   5   73.74    2.28
  -2   7   5   76.08    2.12
  -1  -7   5    7.35    0.47
  -1  -7   5    7.06    0.54
   1   7  -5    7.67    0.48
  -1   7   5    7.65    0.55
   0  -7   5    3.98    0.33
   0  -7   5    3.70    0.42
   0   7  -5    3.86    0.44
   0   7   5    4.44    0.46
   0   7  -5    3.25    0.38
   1  -7   5   30.79    0.94
   1  -7   5   30.81    1.14
  -1  -7  -5   29.97    0.93
  -1   7  -5   30.04    1.13
   1   7   5   31.10    1.12
  -1   7  -5   32.21    1.17
  -2  -7  -5   10.36    0.57
   2  -7   5    9.76    0.61
  -2   7  -5    9.70    0.65
   2   7   5   10.28    0.62
  -2   7  -5   10.83    0.64
  -3  -7  -5    6.65    0.48
  -3  -7  -5    7.22    0.56
  -3   7  -5    6.83    0.55
  -3   7  -5    6.54    0.56
   3   7   5    6.12    0.51
  -4   7  -5    0.28    0.24
  -4  -8   5    4.01    0.51
  -3  -8   5   27.66    1.14
  -3   8   5   27.34    1.17
  -2  -8   5   19.93    0.89
  -2  -8   5   20.01    1.02
  -2   8   5   21.38    1.00
  -1  -8   5   24.36    0.94
  -1  -8   5   22.46    1.04
  -1   8   5   23.81    1.04
   1   8  -5   25.29    0.96
   0  -8   5   92.09    2.55
   0  -8   5   92.71    2.28
   0   8  -5   93.40    2.43
   0   8  -5   93.42    2.57
   0   8   5   91.15    2.46
   1  -8   5    5.31    0.45
  -1   8  -5    5.59    0.56
  -1   8  -5    5.45    0.48
   1   8   5    5.25    0.52
   2  -8   5    1.89    0.34
  -2  -8  -5    1.68    0.32
  -2   8  -5    1.45    0.31
   2   8   5    1.53    0.31
  -2   8  -5    1.62    0.34
  -3  -8  -5   11.74    0.72
  -3  -8  -5   10.96    0.64
   3   8   5   10.75    0.69
  -3   8  -5   11.64    0.78
  -4   8  -5    9.57    0.77
  -4  -9   5    2.92    0.48
  -3  -9   5    2.80    0.42
  -3   9   5    3.18    0.50
  -2  -9   5   19.81    0.94
  -2   9   5   21.70    1.06
  -1  -9   5   12.52    0.69
  -1  -9   5   13.65    0.79
   1   9  -5   12.85    0.71
  -1   9   5   12.73    0.80
   0  -9   5   30.06    1.07
   0  -9   5   28.89    1.21
   0   9  -5   30.79    1.24
   0   9  -5   29.81    1.19
   0   9   5   30.63    1.24
   1  -9   5   25.54    1.09
  -1   9  -5   25.80    1.13
  -1   9  -5   27.01    1.12
   1   9   5   24.81    1.11
  -2   9  -5    4.34    0.54
   2   9   5    4.33    0.51
  -3  -9  -5    4.39    0.50
  -3   9  -5    3.90    0.56
   3   9   5    4.89    0.56
  -4   9  -5    3.98    0.62
  -3 -10   5   17.88    0.99
  -3  10   5   18.81    1.05
  -2 -10   5   12.21    0.78
  -2  10   5   14.68    0.91
  -1 -10   5    5.23    0.56
   1  10  -5    5.20    0.55
  -1  10   5    5.94    0.67
   0 -10   5   24.49    0.99
   0 -10   5   23.95    1.09
   0  10   5   23.70    1.12
   0  10  -5   23.16    1.08
  -1  10  -5   20.25    1.03
   1  10   5   18.17    0.97
   2  10   5   15.43    0.89
  -2  10  -5   14.47    0.92
  -3 -10  -5    3.59    0.49
  -3  10  -5    4.05    0.61
  -3 -11   5    0.39    0.27
  -3  11   5    0.19    0.26
  -2 -11   5    0.42    0.25
  -2  11   5    0.35    0.29
  -1 -11   5    2.31    0.42
   1  11  -5    3.23    0.49
  -1  11   5    2.61    0.49
   0 -11   5    9.74    0.66
   0  11   5    9.64    0.76
   0  11  -5   10.34    0.75
  -1  11  -5    0.17    0.21
   1  11   5    0.11    0.23
   2  11   5    1.28    0.38
  -2  11  -5    1.77    0.43
  -3  11  -5    1.73    0.44
  -2 -12   5    7.48    0.76
  -2  12   5    9.18    0.77
  -1 -12   5   11.61    0.78
   1  12  -5   12.08    0.82
  -1  12   5   11.30    0.85
   0 -12   5    0.69    0.29
   0  12   5    0.61    0.32
   0  12  -5    0.85    0.31
  -1  12  -5    2.09    0.44
   1  12   5    2.91    0.52
   2  12   5    5.97    0.71
  -2  12  -5    5.40    0.71
  -1 -13   5    6.52    0.69
  -1  13   5    5.98    0.74
   1  13  -5    4.81    0.63
   0  13  -5   27.53    1.34
   0  13   5   23.29    1.26
  -1  13  -5   13.97    0.98
  -5   0   6   23.12    1.14
  -4   0   6   12.39    0.77
  -4   0   6   12.91    0.73
  -3   0   6   11.51    0.61
  -3   0   6    9.98    0.62
  -2   0   6  286.20    5.58
  -2   0   6  281.61    6.10
   1   0  -6  353.32    7.45
  -1   0   6  355.47    7.01
  -1   0   6  356.51    7.44
   0   0  -6   62.39    1.60
   0   0   6   62.87    1.57
   0   0   6   61.47    1.59
  -1   0  -6  304.17    6.45
  -2   0  -6   63.62    1.76
  -3   0  -6    8.75    0.57
  -5  -1   6    9.02    0.72
  -5   1   6   10.57    0.79
  -4  -1   6    4.37    0.51
  -4  -1   6    5.16    0.56
  -4  -1   6    4.37    0.52
  -4   1   6    4.94    0.58
  -4   1   6    4.31    0.47
  -3  -1   6   54.98    1.64
  -3  -1   6   57.07    1.71
  -3   1   6   55.07    1.59
  -2  -1   6   99.00    2.07
  -2  -1   6  100.21    2.48
  -2  -1   6   97.85    2.34
  -2   1   6   96.95    2.35
  -2   1   6   98.29    2.14
  -1  -1   6   45.14    1.20
   1  -1  -6   44.98    1.24
   1  -1  -6   46.17    1.21
  -1  -1   6   46.77    1.34
  -1   1   6   45.48    1.22
  -1   1   6   45.46    1.18
  -1   1   6   45.16    1.23
   1   1  -6   46.31    1.34
   0  -1  -6   22.47    0.73
   0  -1   6   22.90    0.79
   0   1   6   22.80    0.71
   0   1  -6   24.58    0.82
   0   1   6   22.47    0.73
   0   1   6   21.47    0.74
  -1  -1  -6  262.04    5.71
   1  -1   6  268.68    5.15
  -1   1  -6  275.37    5.80
  -2  -1  -6  100.96    2.54
   2  -1   6  105.63    2.33
   2   1   6  103.14    2.12
  -2   1  -6   99.46    2.56
  -3  -1  -6    0.74    0.20
  -3   1  -6    0.51    0.18
  -5  -2   6    0.54    0.31
  -5   2   6    1.30    0.39
  -4  -2   6    2.65    0.42
  -3  -2   6   12.23    0.67
  -3  -2   6   11.63    0.67
  -3  -2   6   11.85    0.66
  -3   2   6   12.07    0.58
  -2  -2   6    4.79    0.37
  -2  -2   6    4.40    0.36
   2  -2  -6    5.29    0.34
  -2  -2   6    5.73    0.42
  -2   2   6    5.17    0.33
  -2   2   6    5.33    0.32
  -2   2   6    5.32    0.32
   1  -2  -6   41.76    1.07
   1  -2  -6   40.72    1.09
  -1  -2   6   41.58    1.15
  -1  -2   6   40.99    1.28
  -1  -2   6   41.81    1.12
  -1   2   6   41.30    1.08
  -1   2   6   41.27    1.07
   1   2  -6   38.28    1.26
  -1   2   6   40.79    1.11
   0  -2  -6   23.82    0.74
   0  -2   6   23.80    0.57
   0  -2   6   23.22    0.68
   0  -2   6   23.78    0.86
   0   2   6   23.21    0.79
   0   2  -6   24.42    0.87
   0   2  -6   24.03    0.80
   0   2   6   24.78    0.71
   1  -2   6    4.68    0.27
  -1  -2  -6    4.39    0.30
  -1   2  -6    4.07    0.33
   1   2   6    5.40    0.37
  -1   2  -6    4.59    0.34
   2  -2   6   15.64    0.62
  -2  -2  -6   14.58    0.67
   2   2   6   14.80    0.50
  -2   2  -6   15.04    0.70
  -2   2  -6   15.02    0.70
   2   2   6   15.22    0.68
  -3  -2  -6    4.05    0.44
  -3   2  -6    5.02    0.43
   3   2   6    4.72    0.41
  -3   2  -6    3.50    0.40
  -5  -3   6    1.42    0.35
  -5   3   6    1.66    0.43
  -4  -3   6    7.16    0.59
   4   3  -6    8.15    0.33
  -3  -3   6    0.18    0.18
  -3  -3   6    0.46    0.22
  -3  -3   6    0.48    0.20
  -2  -3   6   25.17    0.92
  -2  -3   6   23.79    0.87
   2  -3  -6   24.30    0.75
  -2  -3   6   21.58    0.94
  -2   3   6   24.93    0.74
  -2   3   6   23.45    0.79
  -2   3   6   24.55    0.77
  -1  -3   6   56.61    1.43
  -1  -3   6   58.94    1.68
  -1  -3   6   55.91    1.47
  -1   3   6   57.53    1.33
  -1   3   6   56.50    1.34
   1   3  -6   57.81    1.68
   1   3  -6   57.14    1.43
  -1   3   6   56.75    1.47
   0  -3   6    9.49    0.35
   0  -3   6    9.17    0.51
   0  -3   6    9.30    0.37
   0  -3  -6    9.87    0.39
   0   3  -6    9.79    0.48
   0   3   6    9.31    0.36
   0   3  -6    9.27    0.52
   0   3   6    8.47    0.46
   1  -3   6   65.43    1.52
   1   3   6   63.25    1.70
  -1   3  -6   65.21    1.80
  -1   3  -6   64.82    1.72
  -2  -3  -6    3.79    0.33
  -2   3  -6    3.55    0.39
   2   3   6    3.88    0.39
  -2   3  -6    2.74    0.34
  -3  -3  -6   39.30    1.35
   3   3   6   37.77    1.25
  -3   3  -6   37.93    1.32
  -3   3  -6   36.42    1.33
  -4   3  -6    0.35    0.20
  -5  -4   6    1.07    0.33
  -4  -4   6   19.85    0.93
   4   4  -6   16.61    0.56
  -3  -4   6   96.80    2.50
  -3  -4   6   99.84    2.78
  -3  -4   6  100.04    2.59
   3   4  -6  102.98    2.02
  -2  -4   6   33.58    1.23
  -2  -4   6   33.41    1.10
  -2  -4   6   30.51    1.03
  -2   4   6   31.11    1.02
  -1  -4   6   16.39    0.62
  -1  -4   6   17.71    0.66
  -1  -4   6   16.94    0.79
   1   4  -6   16.62    0.63
   1   4  -6   17.23    0.79
  -1   4   6   17.26    0.45
  -1   4   6   17.35    0.47
  -1   4   6   17.54    0.69
   0  -4   6  176.77    3.62
   0  -4  -6  175.70    3.71
   0  -4   6  175.49    4.07
   0   4   6  178.43    3.67
   0   4   6  174.47    3.82
   0   4  -6  172.04    3.79
   0   4  -6  176.33    3.34
   0   4  -6  175.16    4.09
   1  -4   6   70.98    1.64
   1  -4   6   68.17    1.90
  -1  -4  -6   69.97    1.71
  -1   4  -6   67.33    1.81
  -1   4  -6   67.95    1.90
  -1   4  -6   67.39    1.49
  -1   4  -6   67.53    1.53
   1   4   6   66.20    1.78
  -2  -4  -6   28.76    1.01
  -2   4  -6   29.60    1.09
   2   4   6   29.67    1.04
  -2   4  -6   28.87    1.10
  -3  -4  -6   34.90    1.27
  -3   4  -6   33.61    1.27
  -3   4  -6   34.92    1.27
   3   4   6   33.46    1.18
  -4   4  -6    3.19    0.46
  -5  -5   6    3.22    0.50
  -4  -5   6   15.70    0.84
   4   5  -6   17.38    0.59
  -3  -5   6   25.74    1.00
  -3  -5   6   23.84    1.11
  -3  -5   6   23.47    1.00
   3   5  -6   24.69    0.68
  -2  -5   6   16.59    0.72
  -2  -5   6   16.01    0.83
  -2  -5   6   16.60    0.74
  -2   5   6   16.31    0.73
   2   5  -6   16.28    0.46
  -1  -5   6  154.11    3.33
  -1  -5   6  158.80    3.44
  -1  -5   6  155.28    3.80
   1   5  -6  159.50    3.04
   1   5  -6  154.65    3.40
   1   5  -6  156.31    3.82
  -1   5   6  156.61    3.51
   0  -5   6   51.77    1.63
   0  -5   6   51.72    1.31
   0  -5  -6   54.73    1.27
   0   5   6   53.56    1.24
   0   5   6   51.92    1.51
   0   5  -6   56.16    1.22
   0   5  -6   51.87    1.63
   0   5  -6   55.26    1.50
   1  -5   6   15.51    0.74
  -1  -5  -6   16.42    0.61
  -1   5  -6   15.70    0.75
  -1   5  -6   15.72    0.51
   1   5   6   15.93    0.72
  -1   5  -6   16.58    0.74
  -2  -5  -6   99.67    2.50
  -2   5  -6  102.33    2.66
   2   5   6   98.17    2.48
  -2   5  -6   96.85    2.55
  -3  -5  -6   71.37    2.10
   3   5   6   71.45    1.97
  -3   5  -6   70.15    2.13
  -3   5  -6   72.73    2.12
  -4   5  -6    6.50    0.67
  -5  -6   6    4.03    0.56
  -4  -6   6   10.20    0.70
  -3  -6   6   12.15    0.70
  -3  -6   6   12.66    0.69
  -3   6   6   12.81    0.70
   3   6  -6   11.05    0.45
  -2  -6   6   18.20    0.93
  -2  -6   6   18.62    0.79
  -2  -6   6   18.68    0.82
  -2   6   6   20.37    0.87
  -1  -6   6   50.92    1.66
  -1  -6   6   48.67    1.41
  -1  -6   6   50.92    1.38
   1   6  -6   50.72    1.41
  -1   6   6   48.66    1.49
   0  -6   6   16.13    0.80
   0   6  -6   18.10    0.76
   0   6  -6   16.63    0.82
   0   6   6   18.02    0.78
  -1  -6  -6    5.33    0.33
   1  -6   6    5.20    0.43
   1  -6   6    5.59    0.33
   1   6   6    5.52    0.45
  -1   6  -6    4.99    0.43
  -1   6  -6    5.36    0.44
  -2  -6  -6    3.06    0.36
  -2   6  -6    3.83    0.46
   2   6   6    4.04    0.45
  -2   6  -6    3.68    0.44
  -3  -6  -6    4.34    0.49
   3   6   6    4.08    0.46
  -3   6  -6    4.65    0.55
  -3   6  -6    3.99    0.49
  -4   6  -6    1.28    0.34
  -4  -7   6    4.32    0.52
  -3  -7   6    1.61    0.32
   3   7  -6    1.70    0.22
  -3   7   6    1.95    0.36
  -2  -7   6   15.47    0.76
  -2  -7   6   14.74    0.86
  -2  -7   6   14.69    0.73
  -2   7   6   14.85    0.80
  -1  -7   6    3.28    0.35
  -1  -7   6    3.89    0.47
  -1   7   6    3.06    0.40
   1   7  -6    4.82    0.40
   0  -7   6   29.94    1.19
   0  -7   6   30.21    0.96
   0   7  -6   27.59    1.06
   0   7   6   28.01    1.10
   0   7  -6   31.64    1.22
   1  -7   6    9.38    0.62
   1  -7   6   10.03    0.48
   1   7   6    9.89    0.61
  -1   7  -6    9.76    0.63
  -1   7  -6    9.35    0.61
   2  -7   6    9.66    0.64
  -2  -7  -6    7.42    0.49
   2   7   6    8.05    0.57
  -2   7  -6    6.47    0.55
  -2   7  -6    8.10    0.59
  -3  -7  -6    3.75    0.47
  -3  -7  -6    4.32    0.45
  -3   7  -6    3.81    0.53
   3   7   6    2.84    0.41
  -3   7  -6    3.75    0.49
  -4   7  -6    4.35    0.59
  -4  -8   6    0.62    0.29
  -3  -8   6    3.98    0.49
  -3   8   6    4.70    0.56
  -2  -8   6   12.02    0.68
  -2   8   6   10.82    0.73
  -1  -8   6    4.19    0.43
  -1  -8   6    4.01    0.51
  -1   8   6    4.55    0.52
   1   8  -6    4.73    0.47
   0  -8   6    0.41    0.19
   0  -8   6    0.49    0.20
   0   8   6    0.30    0.19
   0   8  -6    0.44    0.22
   0   8  -6    0.17    0.16
   1  -8   6   45.72    1.59
   1   8   6   46.95    1.56
  -1   8  -6   48.91    1.66
  -1   8  -6   46.33    1.59
   2  -8   6    1.83    0.35
  -2   8  -6    1.20    0.31
   2   8   6    1.67    0.33
  -2   8  -6    0.98    0.29
  -3  -8  -6    4.77    0.51
  -3   8  -6    4.44    0.59
   3   8   6    5.68    0.59
  -4   8  -6    3.97    0.59
  -4  -9   6    0.67    0.31
  -3  -9   6    8.18    0.65
  -3   9   6    7.84    0.77
  -2  -9   6   74.73    2.12
  -2   9   6   73.93    2.25
  -1  -9   6   15.69    0.78
  -1  -9   6   14.49    0.86
  -1   9   6   15.03    0.86
   1   9  -6   16.05    0.81
   0  -9   6   18.55    0.82
   0  -9   6   19.93    0.99
   0   9   6   18.48    0.95
   0   9  -6   16.55    0.86
   0   9  -6   18.06    0.96
   1  -9   6   85.14    2.50
  -1   9  -6   86.71    2.53
   1   9   6   87.39    2.46
  -1   9  -6   88.17    2.51
   2  -9   6    8.35    0.63
  -2   9  -6    8.10    0.67
   2   9   6    7.90    0.61
  -2   9  -6    7.11    0.60
  -3  -9  -6   -0.11    0.15
   3   9   6    0.03    0.20
  -3   9  -6    0.15    0.21
  -4   9  -6    3.02    0.56
  -3 -10   6    4.98    0.58
  -3  10   6    6.62    0.74
  -2 -10   6    5.98    0.63
  -2  10   6    8.09    0.69
  -1 -10   6   30.57    1.20
   1  10  -6   30.21    1.22
  -1  10   6   31.08    1.35
   0 -10   6   24.09    1.00
   0  10  -6   25.92    1.14
   0  10   6   22.70    1.14
   1 -10   6    0.96    0.30
   1  10   6    0.45    0.26
  -1  10  -6    0.76    0.27
  -1  10  -6    0.78    0.28
  -2  10  -6    5.95    0.69
   2  10   6    5.31    0.62
  -3  10  -6    1.42    0.38
   3  10   6    1.10    0.34
  -3 -11   6    5.06    0.65
  -3  11   6    5.75    0.73
  -2 -11   6    9.59    0.72
  -2  11   6    8.55    0.74
  -1 -11   6    1.43    0.35
  -1  11   6    1.88    0.42
   1  11  -6    1.44    0.34
   0 -11   6   12.25    0.72
   0  11  -6   11.07    0.78
   0  11   6   11.28    0.83
  -1  11  -6    0.33    0.22
   1  11   6   -0.09    0.21
  -2  11  -6    7.81    0.83
   2  11   6    7.38    0.75
  -3  11  -6    8.72    0.92
  -2 -12   6    1.60    0.41
  -2  12   6    2.40    0.49
  -1 -12   6    5.23    0.61
  -1  12   6    4.72    0.66
   1  12  -6    4.16    0.57
   0 -12   6    6.26    0.63
   0  12   6    5.97    0.74
   0  12  -6    4.98    0.63
  -1  12  -6    5.07    0.68
   1  12   6    4.55    0.65
   2  12   6    1.71    0.43
  -2  12  -6    2.27    0.49
   0 -13   6   23.51    1.13
   0  13   6   23.41    1.28
   0  13  -6   23.26    1.25
  -5   0   7   -0.08    0.23
  -4   0   7   -0.31    0.18
  -4   0   7    0.18    0.19
  -3   0   7    0.03    0.13
  -3   0   7   -0.33    0.14
  -2   0   7    0.14    0.09
  -2   0   7    0.02    0.10
  -1   0   7   -0.01    0.09
  -1   0   7    0.11    0.10
   1   0  -7    0.18    0.10
   0   0   7   -0.06    0.07
   0   0  -7    0.01    0.08
  -1   0  -7    0.01    0.07
  -2   0  -7    0.08    0.11
  -3   0  -7    0.02    0.12
  -5  -1   7    0.58    0.30
  -5   1   7    0.96    0.35
  -4  -1   7   14.71    0.83
  -4  -1   7   15.76    0.86
  -4   1   7   16.41    0.91
  -3  -1   7    9.81    0.62
  -3  -1   7    9.52    0.60
  -3   1   7    9.56    0.55
  -2  -1   7    3.33    0.23
  -2  -1   7    3.74    0.39
  -2  -1   7    3.60    0.39
  -2   1   7    3.39    0.27
  -2   1   7    3.71    0.30
  -1  -1   7  136.03    2.98
  -1  -1   7  141.23    3.27
   1  -1  -7  134.83    3.15
  -1   1   7  136.75    3.13
  -1   1   7  138.56    3.00
   1   1  -7  140.40    3.28
   0  -1  -7   75.43    1.88
   0  -1   7   73.84    1.95
   0   1   7   75.78    1.87
   0   1   7   74.53    1.86
   0   1  -7   75.41    1.97
  -1  -1  -7    0.94    0.18
  -1   1  -7    0.91    0.19
  -2  -1  -7   73.15    1.98
  -2   1  -7   70.73    1.99
  -3  -1  -7   19.42    0.90
  -3   1  -7   18.55    0.89
  -5  -2   7    3.69    0.55
  -5   2   7    2.81    0.54
  -4  -2   7    0.44    0.23
  -3  -2   7    9.40    0.61
  -3  -2   7   10.98    0.64
  -3  -2   7   11.21    0.67
  -3   2   7    9.89    0.54
  -2  -2   7   25.98    0.95
  -2  -2   7   22.74    0.88
  -2  -2   7   24.74    0.98
  -2   2   7   22.56    0.76
  -2   2   7   24.40    0.81
  -1  -2   7   25.95    0.87
   1  -2  -7   26.76    0.83
  -1  -2   7   27.12    1.00
  -1  -2   7   25.61    0.84
   1   2  -7   27.84    1.01
  -1   2   7   25.28    0.81
  -1   2   7   25.89    0.85
  -1   2   7   26.01    0.80
   0  -2  -7   17.49    0.64
   0  -2   7   17.52    0.57
   0  -2   7   18.17    0.75
   0   2   7   17.85    0.63
   0   2  -7   16.76    0.73
   0   2   7   16.15    0.68
   0   2   7   17.45    0.60
  -1  -2  -7   33.35    1.03
   1  -2   7   31.72    0.71
   1  -2   7   32.93    0.89
  -1   2  -7   32.88    1.13
  -1   2  -7   34.63    1.10
   1   2   7   31.79    1.07
  -2  -2  -7   62.73    1.80
  -2   2  -7   65.73    1.82
   2   2   7   67.44    1.81
  -2   2  -7   62.84    1.86
  -3  -2  -7   64.79    1.93
  -3   2  -7   61.30    1.92
   3   2   7   62.80    1.82
   4   2   7    7.50    0.58
  -5  -3   7    6.25    0.68
  -5   3   7    6.96    0.78
  -4  -3   7    0.04    0.20
  -3  -3   7   61.17    1.83
  -3  -3   7   60.19    1.91
  -3  -3   7   57.55    1.74
  -2  -3   7   81.35    2.33
  -2  -3   7   85.34    2.12
  -2  -3   7   83.77    2.18
  -2   3   7   86.23    2.00
  -2   3   7   85.48    2.03
  -1  -3   7   61.91    1.55
   1  -3  -7   61.20    1.50
  -1  -3   7   61.10    1.81
  -1  -3   7   61.87    1.60
  -1   3   7   62.26    1.49
  -1   3   7   61.72    1.60
   1   3  -7   59.27    1.54
  -1   3   7   63.26    1.47
   1   3  -7   59.41    1.80
   0  -3  -7   17.53    0.62
   0  -3   7   18.24    0.79
   0  -3   7   17.84    0.52
   0  -3   7   17.64    0.58
   0   3  -7   17.25    0.78
   0   3  -7   17.22    0.71
   0   3   7   17.86    0.72
   0   3   7   17.55    0.58
  -1   3  -7   52.43    1.61
   1   3   7   56.25    1.57
  -1   3  -7   55.22    1.57
  -2  -3  -7    6.95    0.46
   2   3   7    8.19    0.51
  -2   3  -7    6.61    0.49
  -2   3  -7    7.11    0.51
  -3  -3  -7    2.89    0.40
   3   3   7    3.38    0.43
  -3   3  -7    3.72    0.46
  -3   3  -7    2.98    0.42
   4   3   7    7.03    0.56
  -5  -4   7    2.35    0.45
  -4  -4   7    5.69    0.59
  -3  -4   7    2.37    0.36
  -3  -4   7    2.38    0.36
  -3  -4   7    2.70    0.44
  -2  -4   7    7.06    0.47
  -2  -4   7    6.53    0.46
  -2  -4   7    7.67    0.56
  -2   4   7    7.67    0.47
  -1  -4   7   27.46    0.88
  -1  -4   7   25.65    0.83
  -1  -4   7   24.79    1.03
  -1   4   7   23.80    0.89
  -1   4   7   25.72    0.69
   1   4  -7   24.19    1.03
   1   4  -7   25.01    0.86
   0  -4   7   93.42    2.02
   0  -4   7   89.18    2.45
   0  -4   7   96.41    2.08
   0  -4  -7   92.50    2.14
   0   4   7   95.67    2.31
   0   4  -7   91.53    2.28
   0   4   7   95.42    2.09
   0   4  -7   89.38    2.46
   1  -4   7   20.01    0.87
  -1  -4  -7   20.29    0.73
   1   4   7   19.89    0.82
  -1   4  -7   19.98    0.87
  -1   4  -7   19.73    0.83
  -2  -4  -7   14.76    0.69
  -2   4  -7   14.75    0.77
   2   4   7   16.00    0.76
  -2   4  -7   14.00    0.75
  -3  -4  -7   27.30    1.11
   3   4   7   27.20    1.09
  -3   4  -7   26.84    1.15
  -3   4  -7   27.91    1.17
  -4   4  -7    1.77    0.37
  -5  -5   7    3.37    0.52
  -4  -5   7    0.76    0.27
  -3  -5   7    8.73    0.59
  -3  -5   7    8.53    0.59
  -2  -5   7   20.02    0.85
  -2  -5   7   21.59    1.01
  -2  -5   7   22.41    0.86
  -2   5   7   20.81    0.86
  -1  -5   7   14.14    0.78
  -1  -5   7   15.31    0.64
  -1  -5   7   15.56    0.65
  -1   5   7   15.59    0.71
   1   5  -7   15.16    0.80
   1   5  -7   15.99    0.68
   0  -5   7   40.28    1.39
   0  -5  -7   38.73    1.03
   0  -5   7   39.65    1.06
   0   5  -7   38.96    1.39
   0   5   7   40.95    1.28
   0   5  -7   41.19    1.27
  -1  -5  -7   22.70    0.77
   1  -5   7   21.48    0.93
  -1   5  -7   21.07    0.94
  -1   5  -7   21.66    0.91
   1   5   7   21.78    0.90
  -2  -5  -7    6.64    0.45
  -2   5  -7    6.72    0.55
  -2   5  -7    7.56    0.56
   2   5   7    6.75    0.51
  -3  -5  -7    2.80    0.40
  -3   5  -7    2.69    0.42
  -3   5  -7    2.50    0.41
   3   5   7    3.23    0.43
  -4   5  -7    1.53    0.36
  -4  -6   7    8.54    0.65
  -3  -6   7    9.33    0.62
   3   6  -7    8.92    0.27
  -2  -6   7   14.31    0.84
  -2  -6   7   15.95    0.76
  -2  -6   7   14.41    0.70
  -2   6   7   14.41    0.75
  -1  -6   7   34.68    1.09
  -1  -6   7   35.41    1.12
  -1  -6   7   35.22    1.35
   1   6  -7   35.52    0.80
   1   6  -7   35.57    1.15
  -1   6   7   35.74    1.23
   1   6  -7   34.96    1.36
   0  -6   7   34.04    1.30
   0  -6   7   34.70    1.02
   0   6  -7   36.04    1.33
   0   6  -7   35.93    1.20
   0   6   7   35.90    1.22
   1  -6   7    1.63    0.30
  -1  -6  -7    2.51    0.27
  -1   6  -7    1.94    0.32
  -1   6  -7    2.28    0.35
   1   6   7    2.24    0.35
   2  -6   7    7.52    0.57
  -2   6  -7    7.34    0.57
  -2   6  -7    7.74    0.57
   2   6   7    7.50    0.56
  -3  -6  -7   18.85    0.92
   3   6   7   20.05    0.93
  -3   6  -7   19.52    1.00
  -4   6  -7   16.67    0.99
  -4  -7   7    4.82    0.55
  -3  -7   7    4.75    0.51
  -3   7   7    5.67    0.60
   3   7  -7    4.82    0.25
  -2  -7   7   21.33    0.91
  -2  -7   7   19.29    0.85
  -2   7   7   19.10    0.92
  -1  -7   7   32.45    1.31
  -1  -7   7   31.08    1.05
   1   7  -7   32.64    1.11
  -1   7   7   30.28    1.17
   0  -7   7   13.53    0.78
   0  -7   7   13.96    0.62
   0   7  -7   13.85    0.80
   0   7  -7   13.34    0.71
   0   7   7   13.60    0.75
   1  -7   7   36.32    1.37
  -1   7  -7   37.77    1.40
  -1   7  -7   34.93    1.31
   1   7   7   36.35    1.30
   2  -7   7   15.60    0.85
   2   7   7   16.81    0.85
  -2   7  -7   15.45    0.87
  -2   7  -7   15.06    0.85
   3   7   7    9.55    0.66
  -3   7  -7    9.18    0.72
  -4   7  -7    1.11    0.36
  -4  -8   7    0.65    0.29
  -3  -8   7   13.82    0.81
  -3   8   7   16.17    0.90
  -2  -8   7   11.58    0.69
  -2   8   7   12.48    0.79
  -1  -8   7    6.46    0.58
  -1  -8   7    5.82    0.46
  -1   8   7    5.30    0.57
   1   8  -7    6.75    0.51
   0  -8   7    8.21    0.51
   0  -8   7    7.94    0.61
   0   8  -7    8.02    0.63
   0   8  -7    7.64    0.57
   0   8   7    9.23    0.64
   1  -8   7   71.27    2.23
  -1   8  -7   73.01    2.17
   1   8   7   75.08    2.17
  -1   8  -7   76.52    2.31
   2  -8   7   31.67    1.33
  -2   8  -7   32.00    1.34
  -2   8  -7   33.48    1.36
   2   8   7   33.16    1.28
  -3   8  -7    0.81    0.30
   3   8   7    0.97    0.30
  -4   8  -7    3.37    0.57
  -3  -9   7    7.64    0.64
  -3   9   7    7.73    0.77
  -2   9   7    4.97    0.61
  -1  -9   7    0.49    0.23
   1   9  -7    0.65    0.23
  -1   9   7    1.17    0.33
   0  -9   7   12.69    0.68
   0   9  -7   12.16    0.76
   0   9   7   13.95    0.81
   1  -9   7   11.99    0.79
  -1   9  -7   12.69    0.81
   1   9   7   13.34    0.81
  -2   9  -7    3.82    0.54
   2   9   7    3.70    0.50
   3   9   7   -0.07    0.21
  -3   9  -7    0.04    0.21
  -3 -10   7    2.79    0.47
  -3  10   7    3.59    0.57
  -2 -10   7    8.76    0.67
  -2  10   7    9.03    0.76
  -1 -10   7   42.79    1.48
  -1  10   7   44.06    1.67
   1  10  -7   43.31    1.54
   0 -10   7    1.04    0.27
   0  10  -7    0.73    0.26
   0  10   7    0.43    0.25
   1  10   7    1.77    0.38
  -1  10  -7    2.08    0.40
   2  10   7    7.51    0.73
  -2  10  -7    8.34    0.83
   3  10   7    0.18    0.27
  -3  10  -7    0.46    0.30
  -2 -11   7    3.65    0.52
  -2  11   7    3.60    0.57
  -1 -11   7   12.52    0.79
  -1  11   7   11.52    0.85
   1  11  -7   11.52    0.78
   0 -11   7    0.13    0.21
   0  11  -7    0.58    0.27
   1  11   7    3.93    0.57
  -1  11  -7    3.37    0.53
  -2  11  -7    0.92    0.33
   2  11   7    1.79    0.43
  -1 -12   7    9.45    0.73
   1  12  -7    8.39    0.70
  -1  12   7    9.93    0.85
   0 -12   7    9.44    0.67
   0  12   7    7.70    0.85
   0  12  -7    9.04    0.77
  -1  12  -7    0.18    0.26
   1  12   7    0.23    0.26
  -5   0   8    0.36    0.28
  -4   0   8   15.98    0.86
  -4   0   8   17.95    0.96
  -3   0   8   21.57    0.92
  -3   0   8   20.37    0.94
  -2   0   8   31.54    0.93
  -2   0   8   33.42    1.12
   1   0  -8   13.68    0.65
  -1   0   8   13.91    0.59
  -1   0   8   13.78    0.64
   0   0   8   73.23    1.92
   0   0  -8   72.41    1.94
  -1   0  -8   18.93    0.80
  -2   0  -8    4.20    0.38
  -3   0  -8   22.25    1.01
  -5  -1   8    5.11    0.65
  -5   1   8    5.21    0.66
  -4  -1   8    3.85    0.51
  -4   1   8    5.17    0.62
  -3  -1   8   12.37    0.72
  -3  -1   8   11.59    0.68
  -3   1   8   11.79    0.64
  -2  -1   8   27.80    1.01
  -2  -1   8   27.25    1.04
  -2   1   8   25.45    0.83
  -2   1   8   28.64    0.97
  -1  -1   8   45.91    1.42
  -1  -1   8   44.67    1.26
   1  -1  -8   45.18    1.34
  -1   1   8   46.57    1.28
  -1   1   8   44.33    1.31
   1   1  -8   42.60    1.40
   0  -1  -8   15.08    0.65
   0  -1   8   16.18    0.71
   0   1   8   15.51    0.65
   0   1  -8   16.03    0.72
   0   1   8   15.02    0.66
  -1  -1  -8   16.77    0.72
  -1   1  -8   16.25    0.75
  -2  -1  -8    6.52    0.47
  -2   1  -8    7.16    0.50
  -3  -1  -8   14.44    0.79
  -3   1  -8   14.31    0.80
  -5  -2   8    2.78    0.50
  -5   2   8    2.60    0.52
  -4  -2   8    5.10    0.58
  -3  -2   8   11.12    0.70
  -3  -2   8   10.73    0.67
  -3  -2   8   11.91    0.69
  -2  -2   8   19.97    0.85
  -2  -2   8   18.79    0.81
  -2  -2   8   18.69    0.87
  -2   2   8   19.58    0.72
  -2   2   8   19.90    0.74
  -1  -2   8   37.82    1.15
  -1  -2   8   38.46    1.30
  -1  -2   8   39.25    1.13
   1  -2  -8   38.97    1.14
   1   2  -8   38.34    1.31
  -1   2   8   36.75    1.14
  -1   2   8   35.72    1.10
   0  -2   8   10.56    0.44
   0  -2  -8   10.50    0.50
   0  -2   8    9.98    0.58
   0   2   8    9.11    0.51
   0   2  -8    9.70    0.57
   0   2   8   10.73    0.50
  -1  -2  -8   21.93    0.82
   1  -2   8   20.73    0.51
  -1   2  -8   20.69    0.89
   1   2   8   21.78    0.88
  -2  -2  -8   27.23    1.03
   2   2   8   27.04    1.05
  -2   2  -8   27.32    1.09
  -3  -2  -8   26.26    1.10
  -3   2  -8   25.90    1.12
   3   2   8   25.80    1.07
   4   2   8   10.76    0.72
  -5  -3   8    1.24    0.37
  -5   3   8    2.51    0.51
  -4  -3   8    0.58    0.27
  -3  -3   8    7.99    0.58
  -3  -3   8    7.36    0.59
  -3  -3   8    8.42    0.59
  -2  -3   8   25.87    0.97
  -2  -3   8   24.37    1.06
  -2  -3   8   26.48    1.01
  -2   3   8   26.49    0.89
   1  -3  -8   17.25    0.63
  -1  -3   8   18.10    0.69
  -1  -3   8   18.41    0.85
  -1  -3   8   16.26    0.69
  -1   3   8   19.07    0.75
  -1   3   8   16.44    0.62
   1   3  -8   18.86    0.87
   0  -3   8    2.41    0.23
   0  -3   8    2.43    0.34
   0  -3  -8    2.39    0.26
   0   3  -8    2.48    0.31
   0   3   8    2.08    0.25
   0   3   8    2.10    0.30
   0   3  -8    2.08    0.31
   1  -3   8   23.70    0.98
  -1   3  -8   23.54    0.98
   1   3   8   24.02    0.94
  -1   3  -8   24.69    0.97
  -2  -3  -8   18.74    0.83
  -2   3  -8   21.30    0.95
   2   3   8   20.12    0.89
  -2   3  -8   19.59    0.90
  -3  -3  -8   25.22    1.07
  -3   3  -8   22.75    1.05
   3   3   8   22.64    1.01
   4   3   8    2.29    0.41
  -5  -4   8    3.09    0.53
  -4  -4   8    4.17    0.51
  -3  -4   8    9.58    0.62
  -3  -4   8    9.46    0.63
  -2  -4   8   37.33    1.42
  -2  -4   8   37.75    1.22
  -2  -4   8   37.44    1.26
  -2   4   8   38.52    1.21
  -1  -4   8   60.95    1.59
  -1  -4   8   60.62    1.63
  -1  -4   8   63.25    1.93
  -1   4   8   61.71    1.70
   1   4  -8   60.85    1.65
   1   4  -8   64.08    1.95
   0  -4   8   25.62    0.77
   0  -4  -8   23.66    0.79
   0  -4   8   25.99    1.05
   0  -4   8   24.33    0.74
   0   4   8   25.81    0.96
   0   4  -8   24.58    1.04
   0   4  -8   24.58    0.94
  -1  -4  -8    8.34    0.45
   1  -4   8    7.85    0.55
  -1   4  -8    9.36    0.59
  -1   4  -8    7.67    0.55
   1   4   8    8.63    0.56
  -2  -4  -8   28.20    1.04
  -2   4  -8   28.37    1.13
  -2   4  -8   26.85    1.14
   2   4   8   27.03    1.09
  -3  -4  -8   14.24    0.79
  -3   4  -8   14.59    0.83
   3   4   8   13.99    0.79
   4   4   8    0.69    0.27
  -4   4  -8    0.19    0.21
  -4  -5   8    9.98    0.71
  -3  -5   8   20.81    0.94
  -2  -5   8    8.22    0.54
  -2  -5   8    7.82    0.62
  -2  -5   8    9.49    0.56
  -2   5   8    9.25    0.57
  -1  -5   8   49.00    1.38
  -1  -5   8   50.65    1.73
  -1  -5   8   51.89    1.44
   1   5  -8   50.66    1.73
  -1   5   8   51.61    1.53
   1   5  -8   50.97    1.47
   0  -5   8   40.49    1.10
   0  -5   8   40.51    1.46
   0   5  -8   39.69    1.32
   0   5  -8   41.43    1.48
   0   5   8   40.93    1.34
   1  -5   8   12.97    0.73
  -1  -5  -8   14.28    0.61
  -1   5  -8   12.95    0.74
   1   5   8   13.64    0.71
  -1   5  -8   14.73    0.75
  -2  -5  -8   10.34    0.59
  -2   5  -8    9.80    0.67
  -2   5  -8   11.22    0.70
   2   5   8   10.88    0.67
  -3  -5  -8    2.07    0.36
   3   5   8    2.16    0.37
  -3   5  -8    1.75    0.36
  -4   5  -8    3.14    0.51
  -4  -6   8    6.82    0.67
  -3  -6   8    7.82    0.59
  -2  -6   8    1.48    0.28
  -2  -6   8    1.05    0.26
  -2   6   8    1.27    0.29
  -1  -6   8   19.89    1.02
  -1  -6   8   20.71    0.82
  -1  -6   8   21.41    0.82
  -1   6   8   21.80    0.93
   1   6  -8   22.16    0.88
   1   6  -8   20.18    1.02
   0  -6   8   60.84    1.53
   0  -6   8   58.98    1.92
   0   6  -8   62.16    1.79
   0   6   8   60.36    1.80
   0   6  -8   60.52    1.94
   1  -6   8    5.50    0.49
  -1   6  -8    5.41    0.49
  -1   6  -8    5.02    0.52
   1   6   8    6.43    0.52
   2  -6   8    8.48    0.64
  -2   6  -8    7.95    0.61
   2   6   8    9.12    0.63
  -2   6  -8    7.95    0.62
   3   6   8    8.93    0.65
  -3   6  -8    9.55    0.72
  -4   6  -8    5.34    0.66
  -4  -7   8    1.25    0.36
  -3  -7   8   10.46    0.69
  -2  -7   8    6.13    0.49
  -2  -7   8    6.58    0.51
  -2   7   8    6.74    0.64
  -1  -7   8    2.72    0.43
  -1  -7   8    3.34    0.38
   1   7  -8    2.56    0.36
  -1   7   8    2.84    0.41
   1   7  -8    2.57    0.43
   0  -7   8    3.15    0.34
   0  -7   8    2.96    0.43
   0   7  -8    2.34    0.40
   0   7   8    2.96    0.41
   0   7  -8    2.78    0.39
   1  -7   8   25.54    1.15
   1   7   8   27.20    1.13
  -1   7  -8   25.88    1.12
  -1   7  -8   25.83    1.16
  -2   7  -8   28.22    1.22
   2   7   8   26.00    1.14
  -3   7  -8    4.20    0.59
   3   7   8    4.97    0.57
  -4   7  -8    5.60    0.71
  -4  -8   8    2.20    0.42
  -3  -8   8    1.85    0.39
  -3   8   8    1.54    0.37
  -2  -8   8    2.29    0.37
   2   8  -8    2.14    0.13
  -2   8   8    2.54    0.43
  -1  -8   8    8.61    0.55
   1   8  -8    6.93    0.54
  -1   8   8    8.56    0.65
   0  -8   8    1.15    0.25
   0   8   8    1.68    0.35
   0   8  -8    1.64    0.32
   1   8   8    2.42    0.39
  -1   8  -8    1.87    0.37
   2   8   8   -0.12    0.17
  -2   8  -8    0.21    0.20
   3   8   8    0.70    0.29
  -3   8  -8    1.12    0.36
  -4   8  -8    0.27    0.28
  -3  -9   8    0.97    0.33
  -3   9   8    1.09    0.35
  -2  -9   8   33.18    1.28
  -2   9   8   32.99    1.40
  -1  -9   8   26.15    1.07
  -1   9   8   26.91    1.23
   1   9  -8   27.11    1.13
   0  -9   8   10.20    0.61
   0   9  -8   12.16    0.75
   0   9   8   11.09    0.76
   1   9   8    1.52    0.36
  -1   9  -8    1.29    0.33
   2   9   8    9.54    0.72
  -2   9  -8    9.95    0.77
   3   9   8    2.97    0.49
  -3   9  -8    3.62    0.58
  -3 -10   8    2.24    0.46
  -3  10   8    1.81    0.45
  -2 -10   8    1.88    0.38
  -2  10   8    1.40    0.39
  -1 -10   8    5.30    0.57
  -1  10   8    7.27    0.76
   1  10  -8    6.46    0.65
   0  10  -8    5.80    0.64
   0  10   8    6.18    0.69
   1  10   8   12.96    0.86
  -1  10  -8   13.13    0.87
   2  10   8    4.30    0.56
  -2  10  -8    4.40    0.63
  -3  10  -8    1.31    0.40
   3  10   8    0.72    0.31
  -2 -11   8    3.44    0.52
  -2  11   8    4.13    0.62
  -1 -11   8    4.88    0.57
  -1  11   8    7.56    0.83
   1  11  -8    4.80    0.59
   0  11   8   23.00    1.22
   0  11  -8   23.50    1.18
   1  11   8    7.81    0.79
  -1  11  -8    7.40    0.78
  -2  11  -8    1.70    0.44
   2  11   8    1.72    0.41
  -1 -12   8    2.36    0.47
  -1  12   8    2.51    0.52
   0  12  -8    6.82    0.77
   0  12   8    6.71    0.77
   1  12   8    3.37    0.55
  -1  12  -8    3.48    0.58
  -5   0   9    0.28    0.27
  -4   0   9    0.08    0.23
  -3   0   9    0.08    0.17
  -3   0   9    0.15    0.16
  -2   0   9   -0.14    0.15
  -2   0   9   -0.06    0.11
  -1   0   9   -0.08    0.10
  -1   0   9    0.03    0.10
   1   0  -9    0.15    0.12
   0   0  -9    0.22    0.12
   0   0   9    0.06    0.11
  -1   0  -9   -0.03    0.08
  -2   0  -9    0.11    0.13
  -5  -1   9    1.00    0.37
  -5   1   9    1.27    0.44
  -4  -1   9    6.04    0.64
  -4   1   9    7.05    0.72
  -3  -1   9   17.22    0.88
  -3  -1   9   18.43    0.91
  -2  -1   9    7.19    0.52
  -2  -1   9    7.19    0.51
  -2   1   9    6.55    0.40
  -2   1   9    7.53    0.47
  -1  -1   9   25.87    1.02
  -1  -1   9   26.73    0.92
  -1   1   9   26.47    0.95
   1   1  -9   27.27    1.06
  -1   1   9   24.75    0.90
   0  -1   9   40.87    1.10
   0  -1   9   38.56    1.32
   0  -1  -9   43.95    1.32
   0   1   9   40.00    1.29
   0   1  -9   42.66    1.38
   0   1   9   41.16    1.27
  -1  -1  -9   44.94    1.39
  -1   1  -9   39.78    1.39
  -2  -1  -9    8.41    0.55
  -2   1  -9    7.51    0.54
   4   1   9   14.85    0.86
  -5   2   9    3.21    0.60
  -4  -2   9    7.65    0.63
  -4   2   9    7.18    0.73
  -3  -2   9    0.22    0.22
  -3  -2   9    0.38    0.20
  -3  -2   9    0.37    0.21
  -2  -2   9   25.44    1.08
  -2  -2   9   25.59    0.99
  -2  -2   9   25.26    1.01
  -2   2   9   25.32    0.88
  -2   2   9   25.16    0.90
  -1  -2   9   43.66    1.45
  -1  -2   9   41.10    1.26
  -1  -2   9   42.07    1.23
   1  -2  -9   40.74    1.27
   1   2  -9   42.22    1.46
  -1   2   9   43.08    1.29
  -1   2   9   41.32    1.25
   0  -2   9   37.19    1.02
   0  -2   9   34.83    1.28
   0  -2  -9   36.89    1.18
   0  -2   9   38.56    1.05
   0   2   9   37.31    1.16
   0   2  -9   39.29    1.34
   0   2   9   37.57    1.23
  -1  -2  -9    2.88    0.34
   1   2   9    2.54    0.35
  -1   2  -9    2.99    0.38
  -2  -2  -9   15.89    0.78
   2   2   9   17.59    0.85
  -2   2  -9   16.37    0.85
   3   2   9   18.97    0.94
   4   2   9    0.30    0.25
  -5  -3   9   11.98    0.88
  -5   3   9   13.04    0.98
  -4  -3   9    6.40    0.66
  -3  -3   9    7.92    0.59
  -3  -3   9    6.25    0.54
  -2  -3   9   91.18    2.39
  -2  -3   9   91.14    2.58
  -2  -3   9   90.80    2.31
  -2   3   9   89.36    2.23
   1  -3  -9   27.16    0.90
  -1  -3   9   27.11    1.12
  -1  -3   9   27.11    0.92
  -1  -3   9   27.73    0.96
  -1   3   9   27.22    0.88
   1   3  -9   26.72    1.12
  -1   3   9   26.76    0.98
   0  -3  -9   16.99    0.69
   0  -3   9   16.93    0.83
   0  -3   9   16.69    0.59
   0  -3   9   17.52    0.61
   0   3  -9   17.19    0.85
   0   3   9   16.59    0.77
   0   3   9   16.55    0.67
  -1  -3  -9    1.98    0.28
   1  -3   9    3.33    0.41
   1   3   9    3.00    0.38
  -1   3  -9    4.29    0.47
  -1   3  -9    3.89    0.44
  -2  -3  -9   15.40    0.76
   2   3   9   15.81    0.81
  -2   3  -9   16.03    0.83
  -2   3  -9   17.00    0.87
   3   3   9    6.30    0.63
   4   3   9    3.71    0.51
  -4  -4   9    3.36    0.49
  -3  -4   9   10.00    0.66
  -2  -4   9    8.47    0.56
  -2  -4   9    8.60    0.57
  -2  -4   9    8.95    0.65
  -2   4   9    8.79    0.56
  -1  -4   9    5.19    0.38
  -1  -4   9    4.83    0.53
  -1  -4   9    4.65    0.37
  -1   4   9    4.65    0.46
   1   4  -9    4.25    0.42
   1   4  -9    4.08    0.50
   0  -4   9   21.81    0.71
   0  -4  -9   21.50    0.78
   0  -4   9   21.18    0.98
   0  -4   9   22.53    0.73
   0   4   9   21.97    0.77
   0   4   9   24.03    0.95
   0   4  -9   21.62    0.92
   0   4  -9   24.11    1.05
  -1  -4  -9   27.18    0.96
   1  -4   9   26.47    1.11
   1   4   9   26.01    1.06
  -1   4  -9   25.66    1.11
  -1   4  -9   26.81    1.08
  -2  -4  -9    0.56    0.19
  -2   4  -9    0.89    0.27
   2   4   9    0.59    0.23
  -2   4  -9    0.69    0.23
   3   4   9    0.42    0.23
   4   4   9    0.17    0.25
  -4  -5   9    3.39    0.50
  -3  -5   9    3.35    0.45
  -2  -5   9    7.38    0.52
  -2  -5   9    7.69    0.62
  -2  -5   9    7.69    0.53
  -2   5   9    7.12    0.53
  -1  -5   9   13.80    0.64
  -1  -5   9   13.73    0.82
  -1  -5   9   13.50    0.62
   1   5  -9   14.42    0.70
   1   5  -9   12.56    0.79
  -1   5   9   12.85    0.69
   0  -5   9   29.70    1.23
   0   5  -9   27.33    1.09
   0   5  -9   27.60    1.21
   0   5   9   29.72    1.12
   1  -5   9   13.37    0.79
  -1   5  -9   13.89    0.78
  -1   5  -9   14.72    0.83
   1   5   9   14.63    0.78
  -2  -5  -9   13.53    0.70
  -2   5  -9   12.80    0.78
   2   5   9   13.28    0.77
   3   5   9    4.65    0.55
  -3   5  -9    5.60    0.64
   4   5   9   -0.11    0.20
  -4   5  -9   -0.13    0.18
  -4  -6   9    2.48    0.44
  -3  -6   9    8.95    0.64
  -2  -6   9    7.38    0.54
  -2  -6   9    8.54    0.57
  -2   6   9    9.25    0.64
  -1  -6   9    7.63    0.48
  -1  -6   9    8.18    0.50
  -1  -6   9    8.19    0.65
   1   6  -9    8.65    0.67
  -1   6   9    6.83    0.55
   1   6  -9    8.37    0.56
   0  -6   9   32.62    1.35
   0   6  -9   33.07    1.24
   0   6  -9   34.08    1.38
   0   6   9   32.98    1.26
   1  -6   9   11.52    0.75
  -1   6  -9   10.35    0.72
  -1   6  -9   11.43    0.72
   1   6   9   11.49    0.71
  -2   6  -9    1.55    0.34
   2   6   9    2.32    0.41
  -3   6  -9    6.14    0.69
   3   6   9    4.80    0.56
  -4   6  -9    6.10    0.72
  -4  -7   9    8.12    0.69
  -3  -7   9    7.45    0.61
  -2  -7   9    1.34    0.30
  -2  -7   9    1.73    0.33
  -2   7   9    1.95    0.38
  -1  -7   9    5.75    0.46
  -1   7   9    6.17    0.61
   1   7  -9    5.89    0.50
   0   7   9    5.11    0.55
   0   7  -9    6.18    0.53
  -1   7  -9    2.78    0.44
   1   7   9    3.08    0.44
   2   7   9    8.84    0.66
  -2   7  -9    6.60    0.70
   3   7   9    0.36    0.24
  -3   7  -9    0.49    0.27
  -4   7  -9    2.51    0.51
  -3  -8   9    1.96    0.40
  -2  -8   9   15.52    0.83
  -2   8   9   16.98    0.94
  -1  -8   9   20.17    0.88
  -1   8   9   21.16    1.03
   1   8  -9   20.56    0.95
   0   8  -9   11.57    0.74
   0   8   9   10.64    0.74
   1   8   9    9.73    0.71
  -1   8  -9   10.49    0.74
  -2   8  -9   11.25    0.80
   2   8   9    9.62    0.71
   3   8   9    7.24    0.71
  -3   8  -9    6.58    0.77
  -3  -9   9    2.96    0.48
  -2  -9   9    5.68    0.59
  -2   9   9    6.59    0.71
  -1  -9   9    5.11    0.53
   1   9  -9    4.25    0.53
  -1   9   9    4.49    0.59
   0   9  -9    2.10    0.41
   0   9   9    3.61    0.52
  -1   9  -9    4.09    0.57
   1   9   9    3.75    0.52
   2   9   9    3.53    0.52
  -2   9  -9    3.21    0.53
   3   9   9    0.36    0.26
  -3   9  -9    0.35    0.29
  -2 -10   9    5.77    0.63
  -2  10   9    4.96    0.67
  -1 -10   9   11.09    0.72
   1  10  -9   11.68    0.78
  -1  10   9   11.24    0.84
   0  10   9   14.20    0.92
   0  10  -9   13.50    0.88
  -1  10  -9    9.73    0.78
   1  10   9   11.00    0.80
  -2  10  -9    9.29    0.93
   2  10   9    8.76    0.74
  -1 -11   9    1.21    0.33
  -1  11   9    1.63    0.46
   0  11  -9    1.88    0.42
   0  11   9    1.96    0.48
  -1  11  -9    0.77    0.33
   1  11   9    1.04    0.37
  -4   0  10   20.17    1.08
  -3   0  10   41.54    1.45
  -3   0  10   40.00    1.49
  -2   0  10   35.78    1.27
  -2   0  10   36.05    1.28
  -1   0  10   79.65    2.04
  -1   0  10   78.18    2.17
   1   0 -10   75.07    2.17
   0   0 -10   38.89    1.34
   0   0  10   39.64    1.33
  -1   0 -10   13.55    0.73
  -2   0 -10    7.06    0.54
  -4  -1  10    3.27    0.53
  -4   1  10    2.78    0.49
  -3  -1  10    3.00    0.45
  -3  -1  10    3.47    0.46
  -2  -1  10   18.13    0.88
  -2  -1  10   17.18    0.83
  -2   1  10   16.13    0.76
  -1  -1  10   19.93    0.91
  -1  -1  10   18.88    0.79
  -1   1  10   19.43    0.84
   1   1 -10   20.48    0.93
  -1   1  10   20.51    0.83
   0  -1  10   32.09    1.20
   0  -1 -10   30.80    1.13
   0   1 -10   32.72    1.22
   0   1  10   33.23    1.17
   0   1  10   32.69    1.14
  -1  -1 -10    3.10    0.39
   1   1  10    2.90    0.39
  -1   1 -10    3.83    0.45
  -2  -1 -10    9.09    0.61
  -2   1 -10    9.15    0.64
   4   1  10    4.43    0.56
  -4  -2  10    9.96    0.76
  -4   2  10   10.82    0.83
  -3  -2  10    9.86    0.68
  -2  -2  10   40.00    1.48
  -2  -2  10   42.42    1.38
  -2  -2  10   40.55    1.39
  -2   2  10   41.41    1.26
  -1  -2  10   44.49    1.53
  -1  -2  10   41.88    1.32
   1  -2 -10   42.97    1.36
  -1  -2  10   43.98    1.30
  -1   2  10   43.48    1.34
  -1   2  10   44.28    1.38
   1   2 -10   42.94    1.53
   0  -2  10   42.76    1.19
   0  -2  10   45.01    1.50
   0  -2 -10   39.15    1.32
   0   2  10   42.09    1.32
   0   2 -10   44.15    1.51
   0   2  10   44.49    1.41
  -1  -2 -10   16.19    0.77
   1  -2  10   15.48    0.82
   1   2  10   16.49    0.82
  -1   2 -10   17.39    0.86
  -2  -2 -10   11.24    0.68
   2   2  10   12.23    0.73
  -2   2 -10   12.22    0.75
   3   2  10    3.94    0.52
   4   2  10    2.27    0.43
  -4  -3  10    1.28    0.37
  -3  -3  10   17.62    0.90
  -2  -3  10   53.79    1.60
  -2  -3  10   51.54    1.63
  -2  -3  10   51.21    1.79
  -2   3  10   52.00    1.53
  -1  -3  10   46.88    1.37
  -1  -3  10   45.48    1.63
  -1  -3  10   48.19    1.43
   1   3 -10   49.00    1.69
  -1   3  10   49.14    1.49
   0  -3  10   40.55    1.47
   0  -3 -10   41.23    1.29
   0   3  10   40.82    1.38
   0   3  10   40.08    1.25
   0   3 -10   42.09    1.50
  -1  -3 -10    3.14    0.38
   1  -3  10    2.76    0.40
   1   3  10    2.51    0.38
  -1   3 -10    3.70    0.46
  -2  -3 -10    9.92    0.62
   2   3  10   10.45    0.69
  -2   3 -10    9.54    0.68
   3   3  10    4.24    0.53
   4   3  10    2.73    0.47
  -4  -4  10   12.44    0.83
  -3  -4  10    4.39    0.51
  -2  -4  10    4.23    0.47
  -2  -4  10    4.32    0.46
  -2   4  10    5.55    0.52
  -1  -4  10   59.44    1.64
  -1  -4  10   57.90    1.58
  -1  -4  10   57.78    1.94
  -1   4  10   60.65    1.75
   1   4 -10   56.10    1.93
   0  -4  10   15.84    0.85
   0   4  10   14.17    0.75
   0   4 -10   14.13    0.83
   0   4 -10   14.97    0.77
  -1  -4 -10    7.11    0.48
   1  -4  10    8.80    0.63
  -1   4 -10    7.09    0.57
   1   4  10    7.83    0.60
  -1   4 -10    7.46    0.59
  -2  -4 -10    1.34    0.28
   2   4  10    0.83    0.29
  -2   4 -10    1.13    0.29
   3   4  10   10.65    0.75
   4   4  10    3.40    0.51
  -4  -5  10    3.23    0.50
  -3  -5  10    2.05    0.38
  -2  -5  10    0.88    0.26
  -2  -5  10    0.58    0.22
  -2   5  10    0.88    0.26
  -1  -5  10    0.09    0.15
  -1  -5  10    0.15    0.16
  -1  -5  10    0.18    0.17
  -1   5  10    0.05    0.16
   1   5 -10    0.05    0.15
   1   5 -10    0.19    0.14
   0  -5  10    6.41    0.58
   0   5 -10    6.79    0.54
   0   5 -10    7.31    0.61
   0   5  10    7.05    0.58
   1  -5  10   11.50    0.75
  -1   5 -10   12.03    0.78
   1   5  10   11.55    0.73
  -1   5 -10   10.81    0.72
  -2   5 -10   13.34    0.83
   2   5  10   14.90    0.86
   3   5  10    1.65    0.36
  -3   5 -10    1.37    0.35
   4   5  10    2.40    0.46
  -4  -6  10    4.75    0.58
  -3  -6  10   40.49    1.47
  -2  -6  10   43.18    1.46
  -2  -6  10   43.64    1.43
  -2   6  10   43.82    1.49
  -1  -6  10    1.65    0.28
  -1  -6  10    1.70    0.29
  -1   6  10    1.81    0.33
   1   6 -10    1.87    0.32
   0   6  10   28.17    1.18
   0   6 -10   28.42    1.17
   1   6  10   37.84    1.43
  -1   6 -10   38.57    1.47
  -2   6 -10    0.42    0.24
   2   6  10    0.12    0.20
  -3   6 -10    0.73    0.31
   3   6  10   -0.10    0.20
   4   6  10    1.00    0.33
  -4   6 -10    1.06    0.36
  -3  -7  10    9.71    0.70
  -2  -7  10    7.20    0.56
  -2   7  10    7.06    0.61
  -1  -7  10    9.00    0.57
   1   7 -10   11.17    0.69
  -1   7  10    8.80    0.66
   0   7 -10    4.86    0.55
   0   7  10    5.22    0.60
   1   7  10    8.74    0.68
  -1   7 -10    9.65    0.70
  -2   7 -10    4.60    0.60
   2   7  10    4.20    0.55
  -3   7 -10    2.03    0.45
   3   7  10    3.01    0.50
  -3  -8  10    1.29    0.35
  -2  -8  10    1.75    0.35
  -2   8  10    1.53    0.40
  -1  -8  10   10.58    0.64
   1   8 -10   10.84    0.72
  -1   8  10   11.39    0.79
   0   8 -10    6.55    0.67
   0   8  10    5.15    0.61
  -1   8 -10    0.47    0.23
   1   8  10    0.34    0.24
  -2   8 -10    1.09    0.35
   2   8  10    0.62    0.29
   3   8  10    0.42    0.28
  -3   8 -10    2.06    0.47
  -3  -9  10    2.07    0.44
  -2  -9  10    1.26    0.32
  -2   9  10    1.52    0.39
  -1  -9  10   12.09    0.72
   1   9 -10   13.41    0.83
  -1   9  10   12.98    0.88
   0   9 -10    9.22    0.70
   0   9  10    9.31    0.73
   1   9  10    0.46    0.24
  -1   9 -10    0.96    0.31
  -2   9 -10    3.06    0.55
   2   9  10    1.99    0.42
  -2 -10  10    4.97    0.58
  -2  10  10    5.84    0.74
  -1 -10  10    4.96    0.56
  -1  10  10    5.64    0.69
   0  10 -10    3.66    0.55
   0  10  10    3.65    0.56
  -1  10 -10    1.06    0.35
   1  10  10    1.55    0.39
  -2  10 -10    3.18    0.56
   2  10  10    3.55    0.56
  -1  11  10    8.44    0.90
   0  11  10    9.47    0.82
   0  11 -10    8.63    0.87
   1  11  10    8.52    0.87
  -1  11 -10   10.70    0.87
  -4   0  11   -0.20    0.25
  -3   0  11   -0.17    0.19
  -2   0  11    0.09    0.16
  -2   0  11    0.02    0.21
  -1   0  11    0.08    0.16
   1   0 -11    0.08    0.15
  -1   0  11    0.04    0.16
  -1   0  11   -0.18    0.17
   0   0 -11    0.01    0.12
   0   0  11    0.05    0.14
  -1   0 -11    0.26    0.16
  -2   0 -11    0.04    0.14
  -4  -1  11    2.15    0.45
  -4   1  11    1.94    0.46
  -3  -1  11    4.59    0.55
  -3   1  11    4.33    0.57
  -2  -1  11   49.55    1.60
  -2  -1  11   50.73    1.70
  -1  -1  11   28.85    1.17
  -1  -1  11   27.94    1.01
  -1   1  11   27.11    1.05
  -1   1  11   28.45    1.09
   1   1 -11   27.47    1.17
   0  -1  11    8.37    0.58
   0  -1 -11    8.33    0.56
   0   1  11    8.28    0.55
   0   1  11    6.44    0.53
   0   1 -11    7.94    0.57
   1  -1  11   22.75    1.04
  -1  -1 -11   24.30    1.04
   1   1  11   24.12    1.06
  -1   1 -11   24.88    1.08
  -2  -1 -11   12.74    0.76
   4   1  11    0.62    0.32
  -4  -2  11    5.74    0.69
  -4   2  11    6.29    0.75
  -3  -2  11    3.13    0.45
  -2  -2  11   39.55    1.39
  -2  -2  11   38.59    1.34
  -2  -2  11   39.64    1.50
  -1  -2  11   46.66    1.65
  -1  -2  11   47.82    1.46
  -1  -2  11   48.79    1.43
  -1   2  11   47.30    1.51
   1   2 -11   47.75    1.69
   0  -2  11   42.81    1.52
   0   2  11   41.49    1.37
   0   2 -11   40.63    1.51
   0   2  11   43.91    1.46
   1  -2  11    6.55    0.55
  -1  -2 -11    8.13    0.56
  -1   2 -11    7.07    0.57
   1   2  11    8.53    0.63
  -2  -2 -11    0.84    0.24
   2   2  11    0.55    0.27
   3   2  11    9.64    0.74
   4   2  11    4.34    0.60
  -4  -3  11   17.83    1.02
  -3  -3  11   26.53    1.15
  -2  -3  11   11.47    0.67
  -2  -3  11   10.70    0.67
  -2   3  11   11.47    0.65
  -1  -3  11   44.45    1.37
  -1  -3  11   41.98    1.58
  -1  -3  11   42.80    1.32
  -1   3  11   41.86    1.41
   1   3 -11   43.23    1.61
   0  -3  11   80.54    2.42
   0   3 -11   81.93    2.45
   0   3  11   81.47    2.28
   1  -3  11    9.22    0.67
  -1  -3 -11   12.00    0.66
   1   3  11   10.91    0.71
  -1   3 -11   10.15    0.70
  -2  -3 -11    1.03    0.26
   2   3  11    0.74    0.26
   3   3  11    8.91    0.71
   4   3  11    2.66    0.48
  -4  -4  11    1.31    0.37
  -3  -4  11    1.86    0.39
  -2  -4  11    9.43    0.63
  -2  -4  11    9.07    0.61
  -2   4  11   10.59    0.65
  -1  -4  11    6.11    0.46
  -1  -4  11    5.63    0.44
  -1  -4  11    6.66    0.69
   1   4 -11    7.21    0.62
  -1   4  11    6.76    0.55
   0  -4  11   17.62    0.96
   0   4 -11   16.51    0.95
   0   4  11   19.78    0.94
   1   4  11   39.08    1.46
  -2  -4 -11    6.06    0.51
   2   4  11    5.40    0.60
   3   4  11    0.34    0.28
   4   4  11    1.46    0.38
  -4  -5  11    1.00    0.34
  -3  -5  11   26.94    1.17
  -2  -5  11    1.84    0.33
  -2  -5  11    1.87    0.34
  -2   5  11    2.41    0.39
  -1  -5  11    4.80    0.45
  -1   5  11    5.06    0.53
   0   5 -11   17.01    0.88
   0   5  11   17.31    0.90
   1   5  11    8.91    0.68
  -1   5 -11    8.97    0.67
   2   5  11    5.11    0.59
  -2   5 -11    4.85    0.60
   3   5  11    2.08    0.43
   4   5  11    0.60    0.30
  -3  -6  11   25.52    1.15
  -2  -6  11    3.71    0.47
  -2   6  11    5.32    0.59
  -1  -6  11    0.33    0.21
   1   6 -11    0.20    0.18
  -1   6  11   -0.09    0.18
   0   6  11    8.49    0.67
   0   6 -11    8.16    0.64
   1   6  11    2.86    0.48
  -1   6 -11    3.19    0.48
   2   6  11   10.32    0.76
  -2   6 -11   10.83    0.79
   3   6  11    0.70    0.29
  -3   6 -11    0.44    0.27
  -3  -7  11    7.56    0.64
  -2  -7  11   11.67    0.72
  -2   7  11   12.99    0.82
  -1  -7  11   12.00    0.66
  -1   7  11   11.18    0.77
   1   7 -11   11.77    0.75
   0   7  11    3.42    0.50
   0   7 -11    3.49    0.49
   1   7  11    9.28    0.72
  -1   7 -11    9.45    0.73
   2   7  11    3.88    0.54
  -2   7 -11    4.50    0.63
  -3   7 -11    1.94    0.45
   3   7  11    1.17    0.35
  -3  -8  11    0.36    0.26
  -2  -8  11    3.38    0.47
  -2   8  11    4.63    0.61
  -1   8  11   20.62    1.09
   0   8 -11   19.27    1.02
   0   8  11   16.14    0.96
   1   8  11    4.22    0.58
  -1   8 -11    4.76    0.62
  -2   8 -11    6.47    0.76
   2   8  11    7.02    0.74
   3   8  11    3.38    0.55
  -3   8 -11    3.96    0.65
  -2  -9  11    0.20    0.24
  -2   9  11   -0.06    0.24
  -1   9  11    5.81    0.70
   0   9 -11    1.35    0.37
   0   9  11    0.33    0.31
   1   9  11    0.57    0.31
  -1   9 -11    0.56    0.28
  -2   9 -11    1.17    0.39
   2   9  11    1.25    0.38
  -1  10  11    6.00    0.72
   0  10  11    2.81    0.53
   0  10 -11    2.14    0.45
  -1  10 -11    6.47    0.78
   1  10  11    4.74    0.67
  -4   0  12    9.77    0.80
  -3   0  12    1.54    0.37
  -2   0  12    9.52    0.66
  -2   0  12    8.96    0.63
   1   0 -12  195.57    4.72
  -1   0  12  193.43    4.42
  -1   0  12  194.20    4.30
  -1   0  12  196.37    4.68
   0   0 -12   27.73    1.17
   0   0  12   28.22    1.15
   0   0  12   26.85    1.14
  -1   0 -12   13.02    0.77
   1   0  12   10.84    0.72
  -4  -1  12    3.68    0.56
  -4   1  12    3.35    0.59
  -3  -1  12    7.32    0.70
  -3   1  12    6.65    0.71
  -2  -1  12    2.15    0.38
  -2  -1  12    2.70    0.43
  -1  -1  12   81.85    2.21
  -1  -1  12   77.56    2.10
  -1  -1  12   82.50    2.41
   1   1 -12   79.95    2.42
  -1   1  12   83.14    2.24
  -1   1  12   77.93    2.27
   0  -1 -12   54.36    1.76
   0  -1  12   54.77    1.81
   0   1  12   52.94    1.73
   0   1 -12   53.27    1.82
   0   1  12   55.14    1.74
   1  -1  12   15.12    0.85
  -1  -1 -12   16.12    0.86
  -1   1 -12   14.92    0.86
   1   1  12   15.53    0.87
   2   1  12    3.95    0.54
   3   1  12    5.56    0.66
   4   1  12    1.98    0.46
  -4  -2  12    5.09    0.65
  -4   2  12    4.99    0.70
  -3  -2  12    5.47    0.60
  -2  -2  12    2.40    0.40
  -2  -2  12    2.54    0.40
  -1  -2  12    1.16    0.27
  -1  -2  12    1.20    0.30
  -1  -2  12    0.98    0.30
  -1   2  12    0.84    0.28
   1   2 -12    1.45    0.34
   0  -2  12    9.25    0.68
   0   2  12    9.81    0.61
   0   2 -12    9.38    0.69
   0   2  12   10.05    0.69
  -1  -2 -12   10.22    0.67
   1   2  12   10.55    0.73
   2   2  12    7.42    0.74
   3   2  12    4.28    0.60
   4   2  12    0.49    0.32
  -4  -3  12    2.16    0.47
  -3  -3  12    1.57    0.37
  -2  -3  12   11.91    0.71
  -2  -3  12   12.04    0.73
  -1  -3  12    5.28    0.45
  -1   3  12    5.79    0.57
   0   3  12    5.75    0.61
  -1  -3 -12   15.65    0.82
   1   3  12   15.70    0.91
   2   3  12    1.51    0.38
   3   3  12    1.78    0.41
   4   3  12    2.32    0.49
  -4  -4  12    6.01    0.68
  -3  -4  12   15.44    0.89
  -2  -4  12   32.88    1.24
  -2  -4  12   33.74    1.30
  -2   4  12   35.61    1.28
  -1   4  12    4.16    0.51
   0   4  12   55.21    1.82
   1   4  12   69.04    2.18
   2   4  12    3.57    0.52
   3   4  12    1.90    0.42
  -3  -5  12   10.61    0.74
  -2  -5  12   50.49    1.62
  -2   5  12   51.84    1.67
  -1   5  12   18.84    0.96
   0   5  12    2.78    0.45
   1   5  12   43.23    1.62
   2   5  12   10.94    0.81
   3   5  12    6.95    0.76
  -3  -6  12    2.31    0.43
  -2  -6  12    5.13    0.54
  -2   6  12    4.41    0.56
  -1   6  12    2.94    0.47
   0   6  12    2.41    0.41
   0   6 -12    1.88    0.37
   1   6  12    0.33    0.26
  -1   6 -12    0.54    0.26
   2   6  12    6.79    0.72
  -2   6 -12    5.50    0.66
   3   6  12    1.07    0.35
  -3  -7  12    0.72    0.31
  -2  -7  12    1.70    0.36
  -2   7  12    1.00    0.34
  -1   7  12    0.98    0.35
   0   7 -12    4.90    0.60
   0   7  12    5.00    0.64
   1   7  12    2.67    0.47
  -1   7 -12    3.37    0.54
   2   7  12    5.56    0.67
  -2   7 -12    6.64    0.78
   3   7  12    0.09    0.25
  -3   7 -12    0.57    0.31
  -2  -8  12    1.11    0.31
  -2   8  12    0.75    0.35
  -1   8  12    8.96    0.72
   0   8  12    0.57    0.30
   0   8 -12    0.41    0.24
   1   8  12    0.85    0.33
  -1   8 -12    1.71    0.40
  -2   8 -12   10.25    0.86
   2   8  12    9.40    0.78
  -1   9  12   15.16    0.98
   0   9 -12   24.67    1.27
   0   9  12   25.32    1.27
   1   9  12    7.09    0.78
  -1   9 -12    6.62    0.79
  -3   0  13    0.21    0.27
  -2   0  13   -0.12    0.20
  -1   0  13    0.09    0.17
  -1   0  13    0.21    0.21
   1   0 -13    0.04    0.18
  -1   0  13   -0.08    0.17
   0   0 -13    0.10    0.17
   0   0  13    0.05    0.20
   0   0  13    0.00    0.17
  -3  -1  13    1.42    0.37
  -3   1  13    1.46    0.40
  -2  -1  13   11.81    0.73
  -2   1  13   11.35    0.75
  -1  -1  13    9.78    0.66
  -1  -1  13    9.59    0.69
  -1   1  13   10.31    0.67
   1   1 -13    8.49    0.67
   0  -1  13   18.36    0.97
   0  -1 -13   16.52    0.90
   0   1  13   18.13    0.95
   0   1 -13   17.10    0.96
   0   1  13   19.76    0.95
  -1  -1 -13    3.96    0.51
   1   1  13    3.86    0.50
   1   1  13    3.90    0.54
   2   1  13    5.27    0.65
   3   1  13    3.61    0.57
  -3  -2  13    8.71    0.70
  -2  -2  13    0.97    0.29
  -1   2  13   13.36    0.78
   0   2  13   46.35    1.64
  -1  -2 -13   13.19    0.79
   1   2  13   10.51    0.78
   1   2  13   11.81    0.74
   2   2  13    8.55    0.73
   3   2  13    1.61    0.42
  -3  -3  13   10.56    0.75
  -2  -3  13   14.53    0.80
  -1   3  13   13.88    0.80
   0   3  13    5.12    0.60
   1   3  13    4.97    0.61
   2   3  13    1.36    0.38
   3   3  13    1.12    0.37
  -3  -4  13    1.74    0.39
  -2  -4  13   10.72    0.68
  -1   4  13   22.51    1.07
   0   4  13    6.49    0.67
   1   4  13    2.23    0.43
   2   4  13    2.67    0.50
   3   4  13    3.61    0.58
  -3  -5  13    3.55    0.52
  -2  -5  13    2.18    0.40
  -2   5  13    3.13    0.47
  -1   5  13    4.77    0.58
   0   5  13    1.16    0.34
   1   5  13   24.28    1.19
   2   5  13    5.14    0.66
   3   5  13    0.19    0.28
  -3  -6  13    0.18    0.27
  -2  -6  13    3.24    0.45
  -2   6  13    3.39    0.50
  -1   6  13    7.64    0.76
   0   6  13    8.97    0.72
   1   6  13    2.49    0.47
   2   6  13   14.82    0.98
  -2  -7  13    4.58    0.54
  -2   7  13    3.51    0.55
  -1   7  13    3.65    0.54
   0   7  13    0.05    0.26
   0   7 -13   -0.22    0.16
  -1   7 -13    0.56    0.28
   1   7  13    1.06    0.38
   2   7  13    2.97    0.52
  -2   7 -13    3.58    0.59
  -1   8  13    2.02    0.44
   0   8 -13   12.37    0.88
   0   8  13   11.89    0.86
  -1   8 -13   12.67    0.94
   1   8  13   15.01    1.01
   0   9  13    0.93    0.38
   0   9 -13    0.72    0.32
  -3   0  14    2.41    0.47
  -2   0  14    6.56    0.65
  -1   0  14   15.10    0.85
   0   0  14   24.65    1.17
   1   0  14    0.31    0.25
  -3  -1  14    0.95    0.33
  -3   1  14    1.39    0.39
  -2  -1  14    3.53    0.47
  -2   1  14    2.77    0.47
  -1  -1  14    0.60    0.26
  -1   1  14    0.64    0.26
   0   1  14    2.85    0.48
   1   1  14    0.95    0.33
   2   1  14   10.21    0.82
   3   1  14    2.13    0.50
  -3  -2  14    4.11    0.57
  -3   2  14    6.64    0.75
  -2  -2  14    9.39    0.69
  -1   2  14    4.41    0.54
   0   2  14   16.47    0.94
   1   2  14   11.08    0.82
   2   2  14    1.74    0.43
   3   2  14    1.76    0.45
  -3  -3  14    0.85    0.31
  -2  -3  14    3.77    0.49
  -1   3  14    1.81    0.37
   0   3  14    5.01    0.60
   1   3  14   15.29    0.97
   2   3  14    2.13    0.46
   3   3  14    1.46    0.42
  -3  -4  14   16.57    0.95
  -2  -4  14    9.06    0.66
  -1   4  14    0.55    0.27
   0   4  14    6.28    0.68
   1   4  14   12.94    0.89
   2   4  14    9.36    0.80
  -2  -5  14    2.10    0.39
  -1   5  14    6.08    0.67
   0   5  14    9.30    0.76
   1   5  14    3.56    0.57
   2   5  14    0.06    0.26
  -1   6  14   11.31    0.83
   0   6  14    3.74    0.57
   1   6  14    0.89    0.34
   2   6  14    5.45    0.73
  -1   7  14    3.96    0.60
   0   7  14    2.89    0.54
   1   7  14    2.27    0.50
   0   8  14    1.48    0.42
   0   8 -14    1.12    0.36
  -2   0  15   -0.22    0.21
  -1   0  15   -0.03    0.21
   0   0  15    0.17    0.25
   1   0  15    0.36    0.28
   2   0  15   -0.04    0.24
  -2  -1  15    0.04    0.23
  -2   1  15   -0.16    0.21
  -1  -1  15   10.26    0.75
  -1   1  15    9.38    0.72
   0  -1  15   13.30    0.86
   0   1  15   12.90    0.87
   1   1  15    3.90    0.58
   2   1  15    1.08    0.38
  -2  -2  15    0.97    0.31
  -1   2  15   -0.15    0.20
   0   2  15    1.94    0.44
   1   2  15    4.86    0.64
   2   2  15    1.22    0.40
  -1   3  15   11.44    0.79
   0   3  15    0.83    0.32
   1   3  15    4.63    0.64
   2   3  15   10.29    0.86
  -1   4  15   12.69    0.87
   0   4  15    5.92    0.69
   1   4  15    1.73    0.45
   2   4  15    0.68    0.34
  -1   5  15    1.17    0.37
   0   5  15    6.00    0.73
   1   5  15    5.27    0.68
  -1   6  15    3.05    0.54
   0   6  15    1.99    0.48
   1   6  15    1.17    0.39
  -1   0  16    3.13    0.51
   0   0  16    0.49    0.29
   1   0  16    5.90    0.73
   2   0  16    0.29    0.30
  -1   1  16    0.59    0.30
   0  -1  16    9.48    0.79
   0   1  16   10.38    0.81
   1   1  16    1.84    0.45
   2   1  16    1.17    0.40
  -2   2  16    4.99    0.64
  -1   2  16   10.05    0.77
   0   2  16   10.22    0.83
   1   2  16    6.25    0.75
  -1   3  16    5.83    0.68
   0   3  16    3.13    0.54
   1   3  16    2.06    0.48
  -1   4  16    3.49    0.58
   0   4  16    0.44    0.29
   1   4  16    2.61    0.54
   0   0  17    0.04    0.27
   0  -1  17    9.50    0.81
   0   1  17    9.66    0.82
   0   0   0    0.00    0.00
;
_shelx_hkl_checksum     58444
_shelx_res_file
;
    shelx.res created by SHELXL-2014/7
TITL CHEM_MaheshK_J61_0m in Pc
CELL  0.71073   4.9641  11.4351  14.0023   90.000   90.743   90.000
ZERR     2.00   0.0002   0.0003   0.0004    0.000    0.002    0.000
LATT  -1
SYMM    X, - Y, 1/2 + Z
SFAC  C    H    N    O    S
UNIT  34 38 2 4 4
MERG   2
OMIT     0.00  50.00
FMAP   2
PLAN    4
ACTA
BOND   $H
CONF
L.S.  10
TEMP    23.00
WGHT    0.033100    0.099100
FVAR       0.37923
S1    5    0.159955    0.776430    0.483529    11.00000    0.05899    0.02909 =
         0.03733    0.00212    0.01252    0.00296
S2    5    0.427201    0.600223    0.355699    11.00000    0.06845    0.04349 =
         0.04689   -0.00402    0.01122    0.01255
O3    4    0.161389    0.990609    0.143521    11.00000    0.05322    0.04277 =
         0.02562    0.00047    0.00632    0.00324
O4    4    0.491185    0.891163    0.078975    11.00000    0.08002    0.05856 =
         0.03557   -0.00376    0.02260    0.00539
N5    3    0.050719    0.553627    0.483382    11.00000    0.06137    0.02871 =
         0.05908   -0.00150    0.01080    0.00337
C6    1    0.375287    0.915286    0.151163    11.00000    0.05503    0.03545 =
         0.03383   -0.00657    0.00969   -0.00904
C7    1    0.441177    0.871179    0.245494    11.00000    0.04575    0.03107 =
         0.03702    0.00185    0.00636   -0.00161
AFIX  43
H7    2    0.576125    0.815185    0.251755    11.00000   -1.20000
AFIX   0
C8    1    0.314997    0.907945    0.324513    11.00000    0.03785    0.02840 =
         0.03109    0.00086    0.00142   -0.00918
C9    1    0.102166    0.995138    0.314626    11.00000    0.03894    0.02872 =
         0.02846    0.00131    0.00538   -0.00742
C10   1    0.031200    1.032104    0.222971    11.00000    0.04294    0.03043 =
         0.02617   -0.00215    0.00475   -0.00783
C11   1   -0.165887    1.114660    0.205732    11.00000    0.04584    0.03431 =
         0.03187    0.00542   -0.00005   -0.00611
AFIX  43
H11   2   -0.210181    1.135672    0.143317    11.00000   -1.20000
AFIX   0
C12   1   -0.297911    1.166303    0.281373    11.00000    0.04097    0.02952 =
         0.04074    0.00177    0.00626   -0.00824
C13   1   -0.227738    1.130507    0.373539    11.00000    0.04639    0.03418 =
         0.03843   -0.00595    0.01358   -0.00518
AFIX  43
H13   2   -0.314899    1.163984    0.425188    11.00000   -1.20000
AFIX   0
C14   1   -0.510426    1.258190    0.264828    11.00000    0.04883    0.04070 =
         0.06310    0.00296    0.00301    0.00296
AFIX 137
H14A  2   -0.542648    1.267152    0.197476    11.00000   -1.50000
H14B  2   -0.450051    1.331224    0.291278    11.00000   -1.50000
H14C  2   -0.674159    1.234815    0.295176    11.00000   -1.50000
AFIX   0
C15   1   -0.033886    1.047355    0.390194    11.00000    0.04787    0.03541 =
         0.02665    0.00093    0.00255   -0.00733
AFIX  43
H15   2    0.007596    1.025417    0.452627    11.00000   -1.20000
AFIX   0
C16   1    0.404901    0.863864    0.420561    11.00000    0.04495    0.03499 =
         0.03376   -0.00044    0.00083   -0.00257
AFIX  23
H16A  2    0.452701    0.930512    0.460142    11.00000   -1.20000
H16B  2    0.566534    0.817435    0.412457    11.00000   -1.20000
AFIX   0
C17   1    0.207137    0.631114    0.440043    11.00000    0.04388    0.03163 =
         0.03768   -0.00038   -0.00673    0.00576
C18   1   -0.118375    0.575183    0.566165    11.00000    0.06106    0.03985 =
         0.06765    0.01263    0.01356    0.00027
AFIX  23
H18A  2   -0.304602    0.557714    0.549902    11.00000   -1.20000
H18B  2   -0.107088    0.657037    0.583948    11.00000   -1.20000
AFIX   0
C19   1   -0.028676    0.500091    0.649497    11.00000    0.08154    0.05484 =
         0.06428    0.00769   -0.00116   -0.00314
AFIX  23
H19A  2    0.149801    0.524318    0.670432    11.00000   -1.20000
H19B  2   -0.150666    0.511625    0.702229    11.00000   -1.20000
AFIX   0
C20   1   -0.022868    0.371819    0.623403    11.00000    0.08467    0.04835 =
         0.08995    0.02355   -0.03499   -0.01055
AFIX  23
H20A  2   -0.205558    0.343781    0.613589    11.00000   -1.20000
H20B  2    0.057908    0.327513    0.675445    11.00000   -1.20000
AFIX   0
C21   1    0.137824    0.352723    0.532998    11.00000    0.07267    0.03753 =
         0.10891   -0.00161   -0.02625   -0.00128
AFIX  23
H21A  2    0.326513    0.368901    0.546126    11.00000   -1.20000
H21B  2    0.122377    0.271554    0.513563    11.00000   -1.20000
AFIX   0
C22   1    0.039958    0.430208    0.452860    11.00000    0.07547    0.03241 =
         0.08103   -0.00619    0.00295   -0.00301
AFIX  23
H22A  2    0.152085    0.419166    0.397361    11.00000   -1.20000
H22B  2   -0.143594    0.409461    0.435340    11.00000   -1.20000
AFIX   0
HKLF 4
REM  CHEM_MaheshK_J61_0m in Pc
REM R1 =  0.0256 for    2027 Fo > 4sig(Fo)  and  0.0272 for all    2119 data
REM    200 parameters refined using      2 restraints
END
WGHT      0.0298      0.1160
REM Highest difference peak  0.144,  deepest hole -0.134,  1-sigma level  0.031
Q1    1   0.3183  0.8213  0.4623  11.00000  0.05    0.14
Q2    1   0.2092  0.6042  0.3452  11.00000  0.05    0.13
Q3    1  -0.1035  0.7747  0.4697  11.00000  0.05    0.13
Q4    1   0.0562  0.7808  0.4183  11.00000  0.05    0.13
;
_shelx_res_checksum     8774
data_global
_journal_data_validation_number     ?
_journal_date_recd_electronic     2015-05-31
_journal_date_accepted     2015-07-20
_journal_name_full     'Acta Crystallographica, Section E'
_journal_year     2015
_journal_volume     71
_journal_issue      8
_journal_page_first     o606
_journal_page_last     o607
_journal_paper_category     HO
_journal_paper_doi     10.1107/S2056989015013699
_journal_coeditor_code     ZL2626
_publ_contact_author_name     'H.C.Devarajegowda'
_publ_contact_author_address
;
Department of Physics
Yuvaraja's College (Constituent College)
University of Mysore Mysore
Karnataka
India
;
_publ_contact_author_email     'devarajegowda@yahoo.com'
_publ_contact_author_fax     '+91 0821 2419292'
_publ_contact_author_phone     '+91 0821 2518101'
_publ_section_title
;
Crystal structure of (7-methyl-2-oxo-2<i>H</i>-chromen-4-yl)methyl
piperidine-1-carbodithioate
;
loop_
    _publ_author_name
    _publ_author_address
    'K. R. Roopashree'
;
Department of Physics
Yuvaraja's College (Constituent College)
University of Mysore, Mysore 570 005
Karnataka, India
;
    'T. G. Meenakshi'
;
Department of Physics
Y.Y.D. Govt. First Grade College
Belur 573 115 Hassan
Karnataka, India
;
    'K. Mahesh Kumar'
;
Department of Chemistry
Karnatak University's Karnatak Science College
Dharwad, Karnataka 580 001, India
;
    'O. Kotresh'
;
Department of Chemistry
Karnatak University's Karnatak Science College
Dharwad, Karnataka 580 001, India
;
    'H. C. Devarajegowda'
;
Department of Physics
Yuvaraja's College (Constituent College)
University of Mysore, Mysore 570 005
Karnataka, India
;
