# Supplementary material for: Crystal structure of (7-methyl-2-oxo-2H-chromen-4-yl)methyl piperidine-1-carbo­di­thio­ate
Source: Acta Crystallogr E Crystallogr Commun. 2015 Jul 29;71(Pt 8):o606–7. doi: 10.1107/S2056989015013699 (PMC4571421; doi:10.1107/S2056989015013699)
Supplement: Supplementary file 2 [file e-71-0o606-Isup2.hkl]

data_I                                                                          
_shelx_title ' CHEM_MaheshK_J61_0m in Pc'                                       
_shelx_refln_list_code          4                                               
_shelx_F_calc_maximum       84.25                                               
_exptl_crystal_F_000       352.00                                               
_reflns_d_resolution_high  0.8409                                               
                                                                                
loop_                                                                           
 _space_group_symop_operation_xyz                                               
 'x, y, z'                                                                      
 'x, -y, z+1/2'                                                                 
                                                                                
_cell_length_a     4.9641                                                       
_cell_length_b    11.4351                                                       
_cell_length_c    14.0023                                                       
_cell_angle_alpha  90.000                                                       
_cell_angle_beta   90.743                                                       
_cell_angle_gamma  90.000                                                       
                                                                                
_shelx_F_squared_multiplier     1.000                                           
                                                                                
loop_                                                                           
 _refln_index_h                                                                 
 _refln_index_k                                                                 
 _refln_index_l                                                                 
 _refln_F_squared_calc                                                          
 _refln_F_squared_meas                                                          
 _refln_F_squared_sigma                                                         
 _refln_observed_status                                                         
  -1   1 -13         26.91         27.54         3.55 o                         
   0   1 -13        127.99        116.79         4.57 o                         
   1   1 -13         68.95         59.03         4.66 o                         
  -1   2 -13         77.06         91.71         5.49 o                         
  -2   7 -13         21.02         24.89         4.10 o                         
  -1   7 -13          3.30          3.89         1.95 o                         
   0   7 -13          0.77          0.00         1.11 o                         
  -1   8 -13         79.27         88.10         6.54 o                         
   0   8 -13         85.04         86.01         6.12 o                         
  -1   0 -12         82.96         90.53         5.35 o                         
   0   0 -12        202.74        192.82         8.14 o                         
   1   0 -12       1405.77       1359.86        32.82 o                         
  -1   1 -12        100.45        108.08         4.23 o                         
   0   1 -12        368.45        374.36         8.80 o                         
   1   1 -12        553.39        555.92        16.83 o                         
  -1   2 -12         71.68         71.06         4.66 o                         
   0   2 -12         63.98         65.22         4.80 o                         
   1   2 -12          8.48         10.08         2.36 o                         
  -1   3 -12        118.65        108.82         5.70 o                         
  -2   6 -12         42.60         38.24         4.59 o                         
  -1   6 -12          4.37          3.75         1.81 o                         
   0   6 -12         14.15         13.07         2.57 o                         
  -2   7 -12         44.55         46.17         5.42 o                         
  -1   7 -12         18.10         23.43         3.75 o                         
   0   7 -12         24.63         34.07         4.17 o                         
  -2   8 -12         64.24         71.27         5.98 o                         
  -1   8 -12          8.19         11.89         2.78 o                         
   0   8 -12          3.96          2.85         1.67 o                         
  -1   9 -12         48.37         46.03         5.49 o                         
   0   9 -12        166.70        171.54         8.83 o                         
  -2   1 -11         75.49         88.59         5.28 o                         
  -1   1 -11        173.57        170.93         5.21 o                         
   0   1 -11         57.28         56.62         2.78 o                         
   1   1 -11        206.14        191.01         8.14 o                         
  -2   2 -11          7.54          5.84         1.67 o                         
  -1   2 -11         53.43         53.17         3.69 o                         
   0   2 -11        287.78        282.51        10.50 o                         
   1   2 -11        315.40        332.02        11.75 o                         
  -2   3 -11          5.99          7.16         1.81 o                         
  -1   3 -11         70.44         77.92         6.43 o                         
   0   3 -11        566.88        569.69        17.04 o                         
   1   3 -11        301.42        300.59        11.19 o                         
  -2   4 -11         37.02         42.14         3.55 o                         
   0   4 -11        123.91        114.80         6.61 o                         
   1   4 -11         42.56         50.13         4.31 o                         
  -2   5 -11         35.69         33.72         4.17 o                         
  -1   5 -11         62.43         62.37         4.66 o                         
   0   5 -11        128.87        118.28         6.12 o                         
  -3   6 -11          2.40          3.06         1.88 o                         
  -2   6 -11         67.42         75.30         5.49 o                         
  -1   6 -11         21.85         22.18         3.34 o                         
   0   6 -11         56.25         56.74         4.45 o                         
   1   6 -11          1.62          1.39         1.25 o                         
  -3   7 -11         10.93         13.49         3.13 o                         
  -2   7 -11         35.17         31.29         4.38 o                         
  -1   7 -11         62.10         65.71         5.08 o                         
   0   7 -11         25.70         24.27         3.41 o                         
   1   7 -11         86.33         81.84         5.21 o                         
  -2   8 -11         51.82         44.99         5.28 o                         
  -1   8 -11         26.24         33.10         4.31 o                         
   0   8 -11        112.53        133.99         7.09 o                         
  -2   9 -11          5.48          8.14         2.71 o                         
  -1   9 -11          4.17          3.89         1.95 o                         
   0   9 -11          6.16          9.39         2.57 o                         
   0  10 -11         13.86         14.88         3.13 o                         
  -2   0 -10         48.86         49.09         3.75 o                         
  -1   0 -10         98.84         94.22         5.08 o                         
   0   0 -10        281.43        270.41         9.32 o                         
   1   0 -10        536.27        521.99        15.09 o                         
  -2   1 -10         56.84         63.40         3.07 o                         
  -1   1 -10         26.33         24.00         2.54 o                         
   0   1 -10        230.87        220.53         6.68 o                         
   1   1 -10        135.83        142.40         6.47 o                         
  -2   2 -10         79.57         81.37         3.50 o                         
  -1   2 -10        109.99        116.43         4.17 o                         
   0   2 -10        310.60        288.32        17.38 o                         
   1   2 -10        308.48        298.69         7.07 o                         
  -2   3 -10         69.67         67.80         3.19 o                         
  -1   3 -10         18.82         23.57         2.04 o                         
   0   3 -10        296.29        289.26         6.80 o                         
   1   3 -10        329.14        340.71        11.75 o                         
  -2   4 -10          8.94          8.67         1.40 o                         
  -1   4 -10         54.72         50.10         2.17 o                         
   0   4 -10        108.40        101.47         3.93 o                         
   1   4 -10        407.19        390.08        13.42 o                         
  -3   5 -10         11.43          9.53         2.43 o                         
  -2   5 -10         90.83         92.76         5.77 o                         
  -1   5 -10         79.26         79.29         4.24 o                         
   0   5 -10         51.62         48.87         2.81 o                         
   1   5 -10          0.87          0.85         0.71 o                         
  -3   6 -10          2.20          5.08         2.16 o                         
  -2   6 -10          0.67          2.92         1.67 o                         
  -1   6 -10        268.24        268.19        10.22 o                         
   0   6 -10        193.84        197.61         8.14 o                         
   1   6 -10         12.50         13.00         2.23 o                         
  -3   7 -10         20.36         14.12         3.13 o                         
  -2   7 -10         30.71         31.99         4.17 o                         
  -1   7 -10         59.97         67.10         4.87 o                         
   0   7 -10         33.04         33.79         3.82 o                         
   1   7 -10         75.16         77.67         4.80 o                         
  -3   8 -10          6.29         14.32         3.27 o                         
  -2   8 -10          5.67          7.58         2.43 o                         
  -1   8 -10          4.36          3.27         1.60 o                         
   0   8 -10         42.99         45.54         4.66 o                         
   1   8 -10         75.96         75.37         5.01 o                         
  -2   9 -10         16.38         21.28         3.82 o                         
  -1   9 -10          6.06          6.68         2.16 o                         
   0   9 -10         64.19         64.11         4.87 o                         
   1   9 -10         85.10         93.24         5.77 o                         
  -1  10 -10          8.05          7.37         2.43 o                         
   0  10 -10         24.84         25.45         3.82 o                         
  -2   1  -9         57.60         55.47         3.13 o                         
  -1   1  -9        289.24        295.64        17.94 o                         
   0   1  -9        316.36        301.38         6.63 o                         
   1   1  -9        182.07        189.62         7.37 o                         
  -2   2  -9        123.36        112.04         4.00 o                         
  -1   2  -9         24.49         20.37         1.76 o                         
   0   2  -9        259.42        264.06         8.34 o                         
   1   2  -9        301.41        287.80         6.66 o                         
  -2   3  -9        109.07        111.94         3.28 o                         
  -1   3  -9         27.00         22.70         4.81 o                         
   0   3  -9        120.69        118.69         3.72 o                         
   1   3  -9        186.12        187.66         4.88 o                         
  -2   4  -9          5.95          4.86         0.90 o                         
  -1   4  -9        183.66        185.18         4.19 o                         
   0   4  -9        159.30        154.55         5.27 o                         
   1   4  -9         32.81         29.07         2.24 o                         
  -4   5  -9          1.11          0.00         1.25 o                         
  -3   5  -9         33.28         38.94         4.45 o                         
  -2   5  -9         96.92         91.88         3.62 o                         
  -1   5  -9        100.87         99.37         3.95 o                         
   0   5  -9        193.55        190.88         5.63 o                         
   1   5  -9         93.03         95.01         6.47 o                         
  -4   6  -9         34.83         42.42         5.01 o                         
  -3   6  -9         38.04         42.69         4.80 o                         
  -2   6  -9         12.43         10.78         2.36 o                         
  -1   6  -9         79.66         75.91         3.75 o                         
   0   6  -9        228.86        233.14         6.41 o                         
   1   6  -9         56.81         59.02         2.99 o                         
  -3   7  -9          4.42          3.41         1.88 o                         
  -2   7  -9         51.76         45.89         4.87 o                         
  -1   7  -9         25.71         19.33         3.06 o                         
   0   7  -9         43.71         42.97         3.69 o                         
   1   7  -9         40.08         40.96         3.48 o                         
  -3   8  -9         42.67         45.75         5.35 o                         
  -2   8  -9         63.21         78.22         5.56 o                         
  -1   8  -9         69.36         72.94         5.15 o                         
   0   8  -9         70.50         80.45         5.15 o                         
   1   8  -9        136.27        142.96         6.61 o                         
  -3   9  -9          1.49          2.43         2.02 o                         
  -2   9  -9         23.24         22.32         3.69 o                         
  -1   9  -9         28.06         28.44         3.96 o                         
   0   9  -9         18.27         14.60         2.85 o                         
   1   9  -9         27.60         29.55         3.69 o                         
  -2  10  -9         65.14         64.60         6.47 o                         
  -1  10  -9         76.35         67.66         5.42 o                         
   0  10  -9         95.12         93.87         6.12 o                         
   1  10  -9         70.80         81.21         5.42 o                         
  -1  11  -9          4.53          5.35         2.29 o                         
   0  11  -9         13.56         13.07         2.92 o                         
  -3   0  -8        150.28        154.71         7.02 o                         
  -2   0  -8         33.85         29.20         2.64 o                         
  -1   0  -8        136.38        131.63         5.56 o                         
   0   0  -8        473.75        503.49        13.49 o                         
   1   0  -8         94.86         95.12         4.52 o                         
  -3   1  -8        102.53         99.96         3.91 o                         
  -2   1  -8         43.82         47.53         2.38 o                         
  -1   1  -8        106.74        114.90         3.61 o                         
   0   1  -8        103.91        107.92         3.35 o                         
   1   1  -8        308.22        305.84         8.97 o                         
  -3   2  -8        175.56        181.37         5.46 o                         
  -2   2  -8        181.99        189.63         5.21 o                         
  -1   2  -8        160.55        148.65         4.31 o                         
   0   2  -8         76.92         70.70         2.78 o                         
   1   2  -8        277.98        269.10         5.98 o                         
  -3   3  -8        167.94        167.06         8.59 o                         
  -2   3  -8        142.73        137.81         4.57 o                         
  -1   3  -8        166.54        167.82         4.79 o                         
   0   3  -8         15.02         16.25         1.17 o                         
   1   3  -8        126.08        124.02         5.60 o                         
  -4   4  -8          3.24          1.32         1.46 o                         
  -3   4  -8         91.92        100.19         3.98 o                         
  -2   4  -8        189.21        193.65         4.42 o                         
  -1   4  -8         59.18         58.77         2.95 o                         
   0   4  -8        172.95        168.17         3.64 o                         
   1   4  -8        434.33        432.76        11.23 o                         
  -4   5  -8         23.32         21.83         3.55 o                         
  -3   5  -8         16.18         13.37         1.77 o                         
  -2   5  -8         76.89         72.68         2.60 o                         
  -1   5  -8         98.70         97.74         3.28 o                         
   0   5  -8        287.72        281.47         6.85 o                         
   1   5  -8        350.54        353.51         7.79 o                         
  -4   6  -8         29.89         37.13         4.59 o                         
  -3   6  -8         64.05         66.40         5.01 o                         
  -2   6  -8         57.54         55.28         3.02 o                         
  -1   6  -8         36.80         36.39         2.48 o                         
   0   6  -8        430.35        427.05         9.15 o                         
   1   6  -8        149.09        148.52         6.88 o                         
  -4   7  -8         38.24         38.94         4.94 o                         
  -3   7  -8         26.05         29.20         4.10 o                         
  -2   7  -8        190.57        196.22         8.48 o                         
  -1   7  -8        180.35        179.78         5.60 o                         
   0   7  -8         19.06         17.97         1.94 o                         
   1   7  -8         19.26         17.83         1.92 o                         
  -3   8  -8          5.84          7.79         2.50 o                         
  -2   8  -8          0.41          1.46         1.39 o                         
  -1   8  -8         16.58         13.00         2.57 o                         
   0   8  -8         12.17         11.40         2.23 o                         
   1   8  -8         60.28         48.19         3.75 o                         
   2   8  -8         15.21         14.88         0.90 o                         
  -3   9  -8         25.06         25.17         4.03 o                         
  -2   9  -8         72.13         69.19         5.35 o                         
  -1   9  -8         13.84          8.97         2.29 o                         
   0   9  -8         78.04         84.55         5.21 o                         
   1   9  -8        180.46        188.50         7.86 o                         
  -2  10  -8         27.76         30.59         4.38 o                         
  -1  10  -8         86.39         91.30         6.05 o                         
   0  10  -8         38.14         40.33         4.45 o                         
   1  10  -8         39.78         44.92         4.52 o                         
  -1  11  -8         60.18         51.45         5.42 o                         
   0  11  -8        170.17        163.40         8.20 o                         
   1  11  -8         35.85         33.38         4.10 o                         
  -3   1  -7        143.09        132.04         4.40 o                         
  -2   1  -7        499.28        500.41         9.76 o                         
  -1   1  -7          9.27          6.44         0.91 o                         
   0   1  -7        561.37        524.42         9.46 o                         
   1   1  -7        975.33        956.49        19.36 o                         
  -3   2  -7        451.04        438.64        12.13 o                         
  -2   2  -7        440.70        443.64         7.33 o                         
  -1   2  -7        233.69        233.88         4.35 o                         
   0   2  -7        120.52        119.46         3.35 o                         
   1   2  -7        199.53        189.17         4.46 o                         
  -3   3  -7         20.23         22.23         1.72 o                         
  -2   3  -7         55.09         47.93         1.95 o                         
  -1   3  -7        396.65        374.76         9.70 o                         
   0   3  -7        107.70        120.70         2.79 o                         
   1   3  -7        395.87        417.55         6.42 o                         
  -4   4  -7         12.95         12.31         2.57 o                         
  -3   4  -7        184.55        190.17         4.59 o                         
  -2   4  -7        103.51        100.98         2.95 o                         
  -1   4  -7        144.81        139.27         3.22 o                         
   0   4  -7        619.54        634.83         9.16 o                         
   1   4  -7        182.39        171.61         4.59 o                         
  -4   5  -7         10.60         10.64         2.50 o                         
  -3   5  -7         20.28         18.57         1.64 o                         
  -2   5  -7         47.57         48.28         2.06 o                         
  -1   5  -7        152.85        152.64         3.47 o                         
   0   5  -7        270.49        275.01         5.00 o                         
   1   5  -7        104.85        108.84         3.60 o                         
  -4   6  -7        101.88        115.91         6.88 o                         
  -3   6  -7        131.61        133.25         4.71 o                         
  -2   6  -7         59.81         52.46         2.80 o                         
  -1   6  -7         12.80         16.00         1.24 o                         
   0   6  -7        253.31        250.18         6.20 o                         
   1   6  -7        246.37        246.35         4.11 o                         
   3   6  -7         67.01         62.02         1.88 o                         
  -4   7  -7          2.93          7.72         2.50 o                         
  -3   7  -7         60.20         63.83         5.01 o                         
  -2   7  -7        116.05        106.06         4.23 o                         
  -1   7  -7        231.87        252.48         9.87 o                         
   0   7  -7         96.63         94.35         3.69 o                         
   1   7  -7        221.94        226.96         7.72 o                         
   3   7  -7         31.97         33.51         1.74 o                         
  -4   8  -7         20.49         23.43         3.96 o                         
  -3   8  -7          6.53          5.63         2.09 o                         
  -2   8  -7        231.40        227.69         6.64 o                         
  -1   8  -7        525.61        519.39        12.20 o                         
   0   8  -7         55.31         54.34         2.94 o                         
   1   8  -7         48.29         46.93         3.55 o                         
  -3   9  -7          0.15          0.28         1.46 o                         
  -2   9  -7         29.36         26.56         3.75 o                         
  -1   9  -7         88.93         88.24         5.63 o                         
   0   9  -7         93.61         84.55         5.28 o                         
   1   9  -7          3.95          4.52         1.60 o                         
  -3  10  -7          1.89          3.20         2.09 o                         
  -2  10  -7         52.89         57.99         5.77 o                         
  -1  10  -7         11.00         14.46         2.78 o                         
   0  10  -7          3.06          5.08         1.81 o                         
   1  10  -7        292.24        301.15        10.71 o                         
  -2  11  -7         12.18          6.40         2.29 o                         
  -1  11  -7         24.90         23.43         3.69 o                         
   0  11  -7          1.35          4.03         1.88 o                         
   1  11  -7         85.08         80.10         5.42 o                         
  -1  12  -7          3.86          1.25         1.81 o                         
   0  12  -7         63.47         62.86         5.35 o                         
   1  12  -7         61.17         58.34         4.87 o                         
  -3   0  -6         61.57         60.84         3.96 o                         
  -2   0  -6        462.79        442.37        12.24 o                         
  -1   0  -6       1993.38       2114.99        44.85 o                         
   0   0  -6        447.67        433.82        11.13 o                         
   1   0  -6       2371.38       2456.75        51.80 o                         
  -3   1  -6          4.93          4.39         0.93 o                         
  -2   1  -6        751.16        696.87        12.54 o                         
  -1   1  -6       1838.63       1868.82        46.34 o                         
   0   1  -6        160.25        163.05         7.34 o                         
   1   1  -6        307.28        318.53         5.06 o                         
  -3   2  -6         33.09         29.58         2.83 o                         
  -2   2  -6        108.12        103.43         2.77 o                         
  -1   2  -6         36.73         30.30         1.29 o                         
   0   2  -6        152.13        167.30         3.20 o                         
   1   2  -6        255.99        281.61         6.06 o                         
   2   2  -6         39.58         36.78         2.36 o                         
  -4   3  -6          3.60          2.43         1.39 o                         
  -3   3  -6        266.66        263.57         5.35 o                         
  -2   3  -6         24.63         23.76         1.94 o                         
  -1   3  -6        464.22        452.01         8.65 o                         
   0   3  -6         59.09         67.45         1.82 o                         
   1   3  -6        346.42        399.28         7.57 o                         
   2   3  -6        164.50        168.97         5.21 o                         
   4   3  -6         57.56         56.67         2.29 o                         
  -4   4  -6         23.56         22.18         3.20 o                         
  -3   4  -6        240.71        239.80         5.10 o                         
  -2   4  -6        214.29        202.11         4.27 o                         
  -1   4  -6        492.53        472.85         5.18 o                         
   0   4  -6       1150.58       1216.31        12.87 o                         
   1   4  -6        112.07        117.25         3.42 o                         
   3   4  -6        709.73        716.05        14.05 o                         
   4   4  -6        119.02        115.49         3.89 o                         
  -4   5  -6         39.84         45.20         4.66 o                         
  -3   5  -6        495.57        496.72         8.50 o                         
  -2   5  -6        708.30        692.50        10.31 o                         
  -1   5  -6        104.61        111.71         2.18 o                         
   0   5  -6        389.37        381.22         4.84 o                         
   1   5  -6       1119.59       1092.40        13.55 o                         
   2   5  -6        115.88        113.20         3.20 o                         
   3   5  -6        180.04        171.68         4.73 o                         
   4   5  -6        116.09        120.85         4.10 o                         
  -4   6  -6          7.71          8.90         2.36 o                         
  -3   6  -6         32.98         30.03         2.04 o                         
  -2   6  -6         24.99         24.22         1.66 o                         
  -1   6  -6         34.41         36.50         1.56 o                         
   0   6  -6        114.77        121.35         5.11 o                         
   1   6  -6        358.10        352.67         9.80 o                         
   3   6  -6         90.29         76.83         3.13 o                         
  -4   7  -6         22.81         30.25         4.10 o                         
  -3   7  -6         23.51         27.41         1.68 o                         
  -2   7  -6         53.29         51.18         2.77 o                         
  -1   7  -6         62.25         66.42         3.05 o                         
   0   7  -6        207.98        204.91        14.08 o                         
   1   7  -6         27.37         33.51         2.78 o                         
   3   7  -6         13.64         11.82         1.53 o                         
  -4   8  -6         34.14         27.60         4.10 o                         
  -3   8  -6         35.45         32.23         2.68 o                         
  -2   8  -6          9.78          7.61         1.47 o                         
  -1   8  -6        331.82        330.97         8.97 o                         
   0   8  -6          3.06          1.97         0.94 o                         
   1   8  -6         27.76         32.89         3.27 o                         
  -3   9  -6          1.79          0.00         0.90 o                         
  -2   9  -6         49.34         52.72         3.44 o                         
  -1   9  -6        608.34        608.08        12.39 o                         
   0   9  -6        126.51        119.98         5.25 o                         
   1   9  -6        107.46        111.60         5.63 o                         
  -3  10  -6          5.87          9.87         2.64 o                         
  -2  10  -6         45.04         41.37         4.80 o                         
  -1  10  -6          3.86          5.35         1.35 o                         
   0  10  -6        174.14        180.23         7.93 o                         
   1  10  -6        211.24        210.06         8.48 o                         
  -2  11  -6         51.95         54.31         5.77 o                         
  -1  11  -6          1.63          2.29         1.53 o                         
   0  11  -6         76.33         76.97         5.42 o                         
   1  11  -6          9.18         10.01         2.36 o                         
  -1  12  -6         36.88         35.25         4.73 o                         
   0  12  -6         43.86         34.63         4.38 o                         
   1  12  -6         34.06         28.93         3.96 o                         
  -3   1  -5        151.03        143.28         4.35 o                         
  -2   1  -5        440.91        392.68        16.79 o                         
  -1   1  -5        895.51        853.69        11.18 o                         
   0   1  -5        435.33        456.90        11.40 o                         
   1   1  -5        411.76        403.63         5.14 o                         
   4   1  -5          0.02          0.00         0.49 o                         
  -3   2  -5         10.79         12.05         1.15 o                         
  -2   2  -5       1069.65       1052.53        13.91 o                         
  -1   2  -5        498.58        506.43         7.57 o                         
   0   2  -5       1541.07       1590.66        19.51 o                         
   1   2  -5        394.02        432.30         5.96 o                         
   2   2  -5        642.00        662.58        14.95 o                         
   3   2  -5        742.62        723.63        14.53 o                         
   4   2  -5         79.47         79.55         3.27 o                         
  -4   3  -5         69.27         84.83         5.01 o                         
  -3   3  -5         18.83         14.91         1.99 o                         
  -2   3  -5        379.01        386.68         6.30 o                         
  -1   3  -5        140.04        127.35         2.66 o                         
   0   3  -5        780.65        811.89         8.87 o                         
   1   3  -5        620.84        668.51        11.17 o                         
   2   3  -5         89.07         82.99         4.87 o                         
   3   3  -5        233.24        231.06         5.98 o                         
   4   3  -5        373.42        385.98         9.67 o                         
  -4   4  -5          1.74          1.81         1.25 o                         
  -3   4  -5         82.33         80.73         2.66 o                         
  -2   4  -5        299.82        291.16         5.69 o                         
  -1   4  -5        296.27        306.94         3.65 o                         
   0   4  -5         44.74         52.66         1.25 o                         
   1   4  -5        271.73        268.29         4.01 o                         
   2   4  -5        222.84        220.77         5.42 o                         
   3   4  -5         45.41         40.61         2.16 o                         
   4   4  -5         52.12         47.98         2.71 o                         
  -4   5  -5         21.27         18.98         2.92 o                         
  -3   5  -5          7.58          6.86         1.03 o                         
  -2   5  -5        207.88        206.94         3.55 o                         
  -1   5  -5         88.62         95.90         1.74 o                         
   0   5  -5        828.66        882.86         9.79 o                         
   1   5  -5        768.05        810.50        14.39 o                         
   3   5  -5         52.39         51.45         2.57 o                         
   4   5  -5         32.57         34.49         2.36 o                         
  -4   6  -5         12.86         13.49         2.64 o                         
  -3   6  -5         67.23         65.95         2.10 o                         
  -2   6  -5        470.84        454.31         6.31 o                         
  -1   6  -5        150.88        156.31         3.38 o                         
   0   6  -5        129.32        132.55         4.12 o                         
   1   6  -5        565.51        576.36        13.98 o                         
   3   6  -5        125.42        118.83         4.45 o                         
  -4   7  -5          1.84          1.95         1.67 o                         
  -3   7  -5         44.38         47.33         1.86 o                         
  -2   7  -5         71.83         71.80         2.48 o                         
  -1   7  -5        215.84        213.02         4.65 o                         
   0   7  -5         29.41         24.59         2.12 o                         
   1   7  -5         55.31         53.33         3.34 o                         
  -4   8  -5         58.16         66.54         5.35 o                         
  -3   8  -5         70.92         79.32         2.84 o                         
  -2   8  -5         12.70         11.02         1.30 o                         
  -1   8  -5         37.81         38.31         2.53 o                         
   0   8  -5        643.60        649.51        12.28 o                         
   1   8  -5        158.02        175.85         6.68 o                         
  -4   9  -5         15.38         27.67         4.31 o                         
  -3   9  -5         28.05         29.11         2.59 o                         
  -2   9  -5         32.95         30.18         3.75 o                         
  -1   9  -5        183.68        183.74         5.53 o                         
   0   9  -5        208.18        210.60         5.97 o                         
   1   9  -5         88.42         89.35         4.94 o                         
  -3  10  -5         20.43         26.31         2.66 o                         
  -2  10  -5        108.05        100.61         6.40 o                         
  -1  10  -5        139.72        140.80         7.16 o                         
   0  10  -5        171.91        161.04         7.51 o                         
   1  10  -5         33.28         36.16         3.82 o                         
  -2  11  -5         11.16         12.31         2.99 o                         
  -1  11  -5          0.32          1.18         1.46 o                         
   0  11  -5         69.70         71.90         5.21 o                         
   1  11  -5         18.24         22.46         3.41 o                         
  -2  12  -5         37.63         37.55         4.94 o                         
  -1  12  -5         19.47         14.53         3.06 o                         
   0  12  -5          7.20          5.91         2.16 o                         
   1  12  -5         79.00         84.00         5.70 o                         
  -4   0  -4         18.71         18.01         2.78 o                         
  -3   0  -4        136.41        132.48         3.29 o                         
  -2   0  -4       1239.08       1132.42        25.52 o                         
  -1   0  -4       1439.02       1403.74        29.20 o                         
   0   0  -4        263.10        251.29         6.68 o                         
   1   0  -4       2153.48       2122.64        43.04 o                         
   3   0  -4         53.09         54.17         2.43 o                         
   4   0  -4          9.14          8.76         1.46 o                         
  -4   1  -4         14.22         15.13         1.79 o                         
  -3   1  -4         65.58         60.58         1.75 o                         
  -2   1  -4        197.75        198.95         2.82 o                         
  -1   1  -4        361.65        369.01         5.43 o                         
   0   1  -4         31.05         24.05         1.10 o                         
   1   1  -4        206.98        187.72         7.27 o                         
   2   1  -4        954.91       1032.59        26.84 o                         
   3   1  -4          3.18          1.39         0.63 o                         
   4   1  -4        192.50        195.04         6.12 o                         
  -4   2  -4         67.15         63.97         4.31 o                         
  -3   2  -4        225.86        226.13         5.21 o                         
  -2   2  -4        255.47        250.27         4.44 o                         
  -1   2  -4       1244.77       1222.63        21.28 o                         
   0   2  -4       2434.26       2452.30        28.77 o                         
   1   2  -4        267.18        275.49         6.54 o                         
   2   2  -4         31.67         38.32         1.25 o                         
   3   2  -4        330.70        329.45         8.14 o                         
   4   2  -4        413.20        401.14        10.43 o                         
  -4   3  -4          3.09          2.06         0.88 o                         
  -3   3  -4         28.09         29.79         1.23 o                         
  -2   3  -4          5.00          6.17         0.66 o                         
  -1   3  -4        115.29        115.54         1.85 o                         
   0   3  -4        705.87        725.43         8.57 o                         
   1   3  -4        287.10        293.02         4.78 o                         
   2   3  -4        190.80        203.06         3.84 o                         
   3   3  -4        173.39        168.27         5.21 o                         
   4   3  -4        246.79        225.77         7.16 o                         
  -4   4  -4         13.88         16.51         1.82 o                         
  -3   4  -4         71.37         73.67         1.99 o                         
  -2   4  -4        243.50        229.81         3.21 o                         
  -1   4  -4         93.44         88.25         1.80 o                         
   0   4  -4       1159.13       1165.90        12.23 o                         
   1   4  -4        327.39        321.87         8.07 o                         
   2   4  -4         17.27         16.84         1.04 o                         
   3   4  -4        127.14        131.00         4.59 o                         
   4   4  -4         20.38         18.43         1.95 o                         
  -4   5  -4          3.24          1.42         0.96 o                         
  -3   5  -4         16.45         17.96         1.21 o                         
  -2   5  -4        230.62        223.80         4.27 o                         
  -1   5  -4        584.31        572.38         6.98 o                         
   0   5  -4          5.01          6.87         0.48 o                         
   1   5  -4          9.85          7.16         1.18 o                         
   2   5  -4        607.34        584.01        12.86 o                         
   3   5  -4        131.68        131.14         4.66 o                         
   4   5  -4         94.66         83.23         4.03 o                         
  -4   6  -4         15.46         19.19         2.99 o                         
  -3   6  -4         25.29         26.73         1.53 o                         
  -2   6  -4        381.27        377.73         5.46 o                         
  -1   6  -4        330.61        327.33         5.46 o                         
   0   6  -4         22.35         22.40         1.31 o                         
   1   6  -4        689.73        696.79        16.34 o                         
   2   6  -4        374.10        367.76         9.32 o                         
  -4   7  -4        101.65        116.42         5.11 o                         
  -3   7  -4        255.50        256.14         8.29 o                         
  -2   7  -4        291.84        285.28         5.38 o                         
  -1   7  -4         77.81         77.39         4.47 o                         
   0   7  -4         81.39         77.02         2.95 o                         
   1   7  -4        223.72        206.58         7.09 o                         
  -4   8  -4         28.64         29.47         2.72 o                         
  -3   8  -4         56.40         54.06         2.37 o                         
  -2   8  -4         71.02         60.59         3.28 o                         
  -1   8  -4         56.60         56.55         2.77 o                         
   0   8  -4         52.78         53.08         2.63 o                         
   1   8  -4         28.10         30.25         3.06 o                         
  -4   9  -4         27.64         34.43         2.99 o                         
  -3   9  -4         24.88         28.27         2.60 o                         
  -2   9  -4         60.43         54.56         5.25 o                         
  -1   9  -4        156.46        155.02         4.91 o                         
   0   9  -4        321.88        310.67         7.52 o                         
   1   9  -4        119.83        118.00         5.63 o                         
  -3  10  -4         14.00         15.59         2.07 o                         
  -2  10  -4         39.23         38.03         3.96 o                         
  -1  10  -4         96.39         98.95         5.91 o                         
   0  10  -4        242.00        207.07         8.76 o                         
   1  10  -4        131.80        121.89         6.19 o                         
  -3  11  -4         12.67         10.52         1.91 o                         
  -2  11  -4         31.75         35.04         4.45 o                         
  -1  11  -4         55.37         55.84         4.73 o                         
   0  11  -4         39.73         48.67         4.87 o                         
   1  11  -4        129.62        145.05         7.02 o                         
  -2  12  -4          3.87          5.21         2.23 o                         
  -1  12  -4         33.32         34.84         4.52 o                         
   0  12  -4        104.06         95.26         6.19 o                         
   1  12  -4        102.70         95.05         6.05 o                         
   0  13  -4          0.40          0.07         1.39 o                         
   1  13  -4          2.61          3.13         1.95 o                         
  -4   1  -3         62.87         58.70         2.88 o                         
  -3   1  -3         32.89         32.45         1.01 o                         
  -2   1  -3        211.56        198.20         3.52 o                         
  -1   1  -3       1914.25       1848.34        21.91 o                         
   0   1  -3       2761.08       2590.16       107.15 o                         
   1   1  -3        118.81        125.41         2.81 o                         
   2   1  -3        980.72        962.00        14.23 o                         
   3   1  -3        259.01        249.68         4.77 o                         
   4   1  -3         48.01         45.37         2.02 o                         
  -4   2  -3         46.63         49.20         2.68 o                         
  -3   2  -3        301.53        283.38         4.88 o                         
  -2   2  -3         11.93          9.55         0.80 o                         
  -1   2  -3       1557.58       1515.71        15.63 o                         
   0   2  -3        626.40        630.44         6.03 o                         
   1   2  -3        225.19        213.79         4.17 o                         
   2   2  -3         25.68         27.29         1.15 o                         
   3   2  -3        246.77        238.85         6.81 o                         
   4   2  -3        291.74        287.45         8.55 o                         
  -4   3  -3         43.11         41.60         2.36 o                         
  -3   3  -3        279.01        284.25         4.92 o                         
  -2   3  -3         19.85         16.24         0.92 o                         
  -1   3  -3        423.59        416.65         5.09 o                         
   0   3  -3        934.26        978.86         9.19 o                         
   1   3  -3       1489.02       1522.11        21.41 o                         
   2   3  -3         45.44         40.75         2.09 o                         
   3   3  -3         71.46         69.12         3.20 o                         
   4   3  -3         56.44         52.01         3.13 o                         
  -4   4  -3         34.84         39.46         2.36 o                         
  -3   4  -3         44.15         46.11         1.55 o                         
  -2   4  -3        505.59        524.61         5.78 o                         
  -1   4  -3        503.56        499.42        10.46 o                         
   0   4  -3        157.75        169.80         2.02 o                         
   1   4  -3        293.41        299.76         7.51 o                         
   2   4  -3        299.38        308.16         5.13 o                         
   3   4  -3         41.22         36.85         2.43 o                         
   4   4  -3         26.91         24.20         2.50 o                         
  -4   5  -3         18.17         19.10         1.53 o                         
  -3   5  -3         50.05         46.21         1.63 o                         
  -2   5  -3         47.26         43.69         1.44 o                         
  -1   5  -3        605.87        606.31         6.42 o                         
   0   5  -3        309.36        320.73         4.83 o                         
   1   5  -3         49.26         57.09         2.78 o                         
   2   5  -3         99.28         99.84         2.40 o                         
   4   5  -3         71.99         68.84         3.89 o                         
  -4   6  -3         45.28         44.68         2.69 o                         
  -3   6  -3         49.95         48.62         1.75 o                         
  -2   6  -3        154.09        156.07         3.01 o                         
  -1   6  -3        428.72        448.75         5.16 o                         
   0   6  -3        171.56        178.26         2.67 o                         
   1   6  -3        253.43        231.41         7.09 o                         
   2   6  -3        308.49        300.66         8.07 o                         
   4   6  -3          8.14          7.16         1.60 o                         
  -4   7  -3         10.33         16.82         2.04 o                         
  -3   7  -3         18.43         16.02         1.27 o                         
  -2   7  -3         94.65         89.35         2.29 o                         
  -1   7  -3        270.30        264.74         4.17 o                         
   0   7  -3        249.72        252.34         4.35 o                         
   1   7  -3         82.88         81.49         4.03 o                         
   2   7  -3        308.62        300.04         8.69 o                         
  -4   8  -3         26.24         28.82         5.39 o                         
  -3   8  -3        231.48        248.45         5.40 o                         
  -2   8  -3         86.75         84.66         2.73 o                         
  -1   8  -3         30.49         33.95         1.97 o                         
   0   8  -3        290.74        293.48         6.74 o                         
   1   8  -3        489.89        482.84        13.14 o                         
  -4   9  -3          7.58          6.58         1.77 o                         
  -3   9  -3          6.23          6.24         1.40 o                         
  -2   9  -3         24.44         24.48         2.92 o                         
  -1   9  -3         19.14         23.50         3.13 o                         
   0   9  -3        142.01        129.19         6.33 o                         
   1   9  -3        144.40        149.22         6.47 o                         
  -3  10  -3         47.33         49.01         3.49 o                         
  -2  10  -3         57.84         54.79         3.51 o                         
  -1  10  -3         93.16         85.60         5.49 o                         
   0  10  -3         52.40         55.21         4.24 o                         
   1  10  -3         56.70         52.22         4.03 o                         
  -3  11  -3          9.69          7.73         1.66 o                         
  -2  11  -3         25.88         33.57         3.65 o                         
  -1  11  -3         33.88         30.94         4.03 o                         
   0  11  -3         36.34         37.69         4.31 o                         
   1  11  -3         66.47         69.19         4.80 o                         
  -2  12  -3         80.71         76.97         5.84 o                         
  -1  12  -3        103.82         99.08         6.61 o                         
   0  12  -3         15.33          9.67         2.50 o                         
   1  12  -3         35.04         38.73         4.45 o                         
  -1  13  -3         20.65         22.11         3.75 o                         
   0  13  -3        109.51        112.02         6.95 o                         
   1  13  -3         67.69         84.07         5.84 o                         
  -4   0  -2        117.24        115.94         7.44 o                         
  -3   0  -2        127.16        127.79         3.48 o                         
  -2   0  -2       1069.01       1046.29        46.48 o                         
  -1   0  -2       7098.63       6719.18        95.05 o                         
   0   0  -2        593.08        588.04        12.38 o                         
   1   0  -2        716.80        666.73         9.72 o                         
   2   0  -2        581.90        566.26         9.02 o                         
   3   0  -2        793.68        773.90        17.17 o                         
   4   0  -2         13.12         11.33         1.74 o                         
  -4   1  -2        112.63        107.71         2.96 o                         
  -3   1  -2        603.28        633.13         6.10 o                         
  -2   1  -2         49.77         52.38         1.24 o                         
  -1   1  -2       6435.60       6345.50        61.42 o                         
   0   1  -2       3150.64       3107.42        31.13 o                         
   1   1  -2       1042.35       1074.74        12.55 o                         
   2   1  -2        202.43        220.62         3.38 o                         
   3   1  -2        104.62        104.90         2.85 o                         
   4   1  -2         32.25         30.69         1.74 o                         
  -4   2  -2        141.48        139.89         2.87 o                         
  -3   2  -2        279.18        284.71         3.67 o                         
  -2   2  -2        652.45        628.22         6.49 o                         
  -1   2  -2       1472.46       1505.65        17.08 o                         
   0   2  -2        542.60        547.08         5.76 o                         
   1   2  -2       1724.92       1725.16        20.29 o                         
   2   2  -2        543.19        547.64         8.76 o                         
   3   2  -2         67.40         67.41         2.24 o                         
   4   2  -2         57.29         56.61         2.38 o                         
  -4   3  -2         25.12         23.70         1.34 o                         
  -3   3  -2         21.32         22.21         1.02 o                         
  -2   3  -2        987.87       1042.69        13.30 o                         
  -1   3  -2        277.47        271.94         3.52 o                         
   0   3  -2        100.49        109.43         1.61 o                         
   1   3  -2        537.64        552.15         8.75 o                         
   2   3  -2         14.02         16.76         1.32 o                         
   3   3  -2         82.15         81.56         3.62 o                         
   4   3  -2          8.71          8.41         1.53 o                         
  -4   4  -2          9.62          9.52         1.32 o                         
  -3   4  -2         86.11         83.12         2.05 o                         
  -2   4  -2        150.58        165.30         2.78 o                         
  -1   4  -2        393.06        415.69         5.93 o                         
   0   4  -2        319.05        303.72         3.88 o                         
   1   4  -2        227.45        223.02         3.04 o                         
   2   4  -2        322.90        345.70         5.82 o                         
   4   4  -2        146.21        143.73         5.84 o                         
  -4   5  -2         60.41         67.50         2.38 o                         
  -3   5  -2         11.76         12.33         0.97 o                         
  -2   5  -2        461.82        470.95         6.13 o                         
  -1   5  -2        905.94        869.50         9.61 o                         
   0   5  -2       1046.03       1069.83        10.38 o                         
   1   5  -2        103.79        100.81         1.62 o                         
   2   5  -2        273.08        256.27         4.69 o                         
   4   5  -2         14.50         13.70         2.02 o                         
  -4   6  -2         28.95         26.74         2.21 o                         
  -3   6  -2         11.50         12.26         2.58 o                         
  -2   6  -2        115.38        124.57         2.58 o                         
  -1   6  -2       1155.93       1210.37        11.59 o                         
   0   6  -2        502.90        522.21         6.17 o                         
   1   6  -2         29.82         35.47         1.25 o                         
   2   6  -2        402.66        392.72        10.08 o                         
  -4   7  -2         73.83         67.70         3.24 o                         
  -3   7  -2        696.54        698.85        10.51 o                         
  -2   7  -2        488.63        484.54         6.66 o                         
  -1   7  -2        137.29        133.89         2.67 o                         
   0   7  -2        350.73        366.06         4.84 o                         
   1   7  -2        255.46        253.03         7.86 o                         
   2   7  -2        258.04        249.69         7.72 o                         
  -4   8  -2          1.61          3.88         1.34 o                         
  -3   8  -2         38.77         34.80         2.19 o                         
  -2   8  -2        252.88        253.41         5.14 o                         
  -1   8  -2        188.77        187.96         3.42 o                         
   0   8  -2        104.48        113.34         5.28 o                         
   1   8  -2         77.71         83.86         4.45 o                         
   2   8  -2         35.38         33.31         3.13 o                         
  -4   9  -2         49.68         44.89         3.33 o                         
  -3   9  -2         21.71         28.02         3.82 o                         
  -2   9  -2        194.87        190.17        11.02 o                         
  -1   9  -2         45.62         45.18         2.57 o                         
   0   9  -2        368.15        362.13        11.40 o                         
   1   9  -2        337.76        307.48        10.36 o                         
   2   9  -2         57.88         59.17         3.89 o                         
  -3  10  -2         15.62         17.22         2.16 o                         
  -2  10  -2          8.99         13.49         1.79 o                         
  -1  10  -2          4.37          3.74         1.29 o                         
   0  10  -2         67.71         69.26         4.66 o                         
   1  10  -2        255.23        245.94         9.11 o                         
   2  10  -2          4.00          6.81         1.88 o                         
  -3  11  -2          4.32          3.75         2.09 o                         
  -2  11  -2         86.13         76.92         3.78 o                         
  -1  11  -2         98.79         91.09         5.91 o                         
   0  11  -2        122.33        117.93         6.47 o                         
   1  11  -2          1.21          0.83         1.25 o                         
  -2  12  -2         40.89         39.30         3.31 o                         
  -1  12  -2          8.96          6.33         2.29 o                         
   0  12  -2         51.30         49.58         5.08 o                         
   1  12  -2         51.95         53.75         4.52 o                         
  -1  13  -2         11.74         15.78         3.27 o                         
   0  13  -2         27.99         32.96         4.45 o                         
   1  13  -2         10.83          6.05         2.16 o                         
  -4   1  -1        160.24        161.77         2.52 o                         
  -3   1  -1         57.78         53.50         1.19 o                         
  -2   1  -1        357.71        373.38         4.61 o                         
  -1   1  -1       3816.70       3761.99        36.79 o                         
   0   1  -1        715.86        728.71         7.39 o                         
   1   1  -1       1741.36       1680.36        19.24 o                         
   2   1  -1        254.44        248.24         3.81 o                         
   3   1  -1        284.21        263.04         5.36 o                         
   4   1  -1        175.19        174.80         4.52 o                         
  -4   2  -1         63.23         65.84         1.93 o                         
  -3   2  -1         15.65         13.52         0.77 o                         
  -2   2  -1         98.24         94.00         1.82 o                         
  -1   2  -1       3640.79       3693.02        36.16 o                         
   0   2  -1        667.62        709.79         8.58 o                         
   1   2  -1        105.54        111.83         2.42 o                         
   2   2  -1        405.67        402.60         6.88 o                         
   3   2  -1        101.31         94.78         2.85 o                         
   4   2  -1         71.93         76.10         2.88 o                         
  -4   3  -1         69.21         69.10         2.03 o                         
  -3   3  -1        320.58        317.64         5.49 o                         
  -2   3  -1       1500.02       1509.63        14.02 o                         
  -1   3  -1       2184.00       2334.08        23.12 o                         
   0   3  -1       1432.79       1460.13        13.31 o                         
   1   3  -1       6415.60       6506.81        91.67 o                         
   2   3  -1        381.77        405.38         9.67 o                         
   3   3  -1         10.24          9.53         1.46 o                         
   4   3  -1         47.67         43.20         2.75 o                         
  -4   4  -1        114.85        115.14         3.02 o                         
  -3   4  -1         87.29         89.22         1.87 o                         
  -2   4  -1        190.63        198.91         3.11 o                         
  -1   4  -1        306.16        330.53         4.22 o                         
   0   4  -1       1829.64       1850.75        16.95 o                         
   1   4  -1        241.54        247.82         3.75 o                         
   2   4  -1        445.61        440.68         7.22 o                         
   4   4  -1         40.96         36.64         2.92 o                         
  -5   5  -1         29.80         28.44         3.27 o                         
  -4   5  -1         20.62         19.68         2.57 o                         
  -3   5  -1         47.71         46.97         1.56 o                         
  -2   5  -1       1178.98       1168.17        12.88 o                         
  -1   5  -1         20.40         15.56         1.24 o                         
   0   5  -1        558.96        578.82         5.49 o                         
   1   5  -1        462.89        510.98         6.72 o                         
   2   5  -1        155.80        162.74         3.49 o                         
   4   5  -1         50.28         42.55         3.27 o                         
  -5   6  -1          2.26          0.76         1.53 o                         
  -4   6  -1         18.02         23.89         2.08 o                         
  -3   6  -1        297.86        296.84         4.71 o                         
  -2   6  -1        346.21        346.94         4.99 o                         
  -1   6  -1        258.46        267.62         4.65 o                         
   0   6  -1        213.55        213.66         3.14 o                         
   1   6  -1        210.59        217.72         3.44 o                         
   2   6  -1         63.40         62.58         3.27 o                         
  -5   7  -1         13.24         13.63         2.64 o                         
  -4   7  -1        137.15        140.18         4.66 o                         
  -3   7  -1         65.23         57.50         2.34 o                         
  -2   7  -1        202.57        207.80         3.64 o                         
  -1   7  -1        397.30        385.68         5.35 o                         
   0   7  -1        496.36        518.21         7.30 o                         
   1   7  -1         65.53         66.04         2.18 o                         
   2   7  -1         70.87         69.39         3.75 o                         
  -4   8  -1         36.34         35.49         2.85 o                         
  -3   8  -1        147.51        137.26         3.79 o                         
  -2   8  -1        300.31        303.37         5.82 o                         
  -1   8  -1        221.13        225.03         3.84 o                         
   0   8  -1         68.68         77.69         4.97 o                         
   1   8  -1        545.59        551.47        14.46 o                         
   2   8  -1        355.94        362.41        10.50 o                         
  -4   9  -1         15.56         13.04         3.20 o                         
  -3   9  -1         22.43         20.65         2.19 o                         
  -2   9  -1         46.38         52.05         2.30 o                         
  -1   9  -1          6.59          7.56         1.03 o                         
   0   9  -1         68.91         78.57         4.73 o                         
   1   9  -1         71.92         58.96         4.10 o                         
   2   9  -1         36.42         41.09         3.82 o                         
  -3  10  -1         12.17         12.81         3.09 o                         
  -2  10  -1          7.73          8.84         1.62 o                         
  -1  10  -1        206.43        189.24         5.62 o                         
   0  10  -1         89.32         95.26         5.49 o                         
   1  10  -1          5.66          4.94         1.81 o                         
   2  10  -1         35.65         33.58         3.75 o                         
  -3  11  -1         17.29         21.22         2.48 o                         
  -2  11  -1          1.80          0.37         0.93 o                         
  -1  11  -1        113.64        120.38         5.11 o                         
   0  11  -1         72.74         64.67         4.87 o                         
   1  11  -1          7.68         10.36         2.29 o                         
   2  11  -1         28.86         28.86         3.55 o                         
  -2  12  -1          4.11          3.75         1.30 o                         
  -1  12  -1        137.68        143.03         7.72 o                         
   0  12  -1        130.40        121.82         6.88 o                         
   1  12  -1         30.08         26.35         3.62 o                         
  -1  13  -1          7.74         10.92         2.92 o                         
   0  13  -1          9.74         10.08         2.57 o                         
   1  13  -1         44.88         36.78         4.52 o                         
  -4   0   0        247.92        249.03         6.30 o                         
  -3   0   0       1320.67       1247.46        15.55 o                         
  -2   0   0        957.35        901.43        20.16 o                         
  -1   0   0       4772.06       4412.44        92.69 o                         
   1   0   0       4713.99       4554.07        61.70 o                         
   2   0   0        953.13        904.21        18.77 o                         
   3   0   0       1309.87       1236.37        26.14 o                         
   4   0   0        250.73        252.47         8.27 o                         
   5   0   0         22.05         22.11         2.85 o                         
  -4   1   0         14.24         15.50         0.91 o                         
  -3   1   0         46.67         48.66         1.13 o                         
  -2   1   0        257.04        263.21         4.78 o                         
  -1   1   0        528.46        494.49         5.59 o                         
   0   1   0        558.71        572.85         8.11 o                         
   1   1   0        528.81        488.21         5.33 o                         
   2   1   0        264.10        262.05         4.04 o                         
   3   1   0         44.40         46.28         2.40 o                         
   4   1   0         14.64         16.37         1.55 o                         
   5   1   0         31.15         34.14         2.48 o                         
  -5   2   0         15.01         18.07         2.85 o                         
  -4   2   0         44.59         42.93         1.41 o                         
  -3   2   0        305.73        314.52         3.95 o                         
  -2   2   0        764.47        754.84         8.46 o                         
  -1   2   0       1807.22       1840.73        16.46 o                         
   0   2   0       2092.72       1969.42        63.40 o                         
   1   2   0       1827.63       1869.90        21.64 o                         
   2   2   0        778.92        769.48        13.18 o                         
   3   2   0        306.71        313.72         6.24 o                         
   4   2   0         45.78         45.96         2.29 o                         
  -5   3   0          0.07          0.00         1.04 o                         
  -4   3   0          0.74          0.67         0.48 o                         
  -3   3   0         23.30         26.17         0.98 o                         
  -2   3   0        248.48        272.72         3.35 o                         
  -1   3   0       1559.93       1653.13        16.75 o                         
   0   3   0         49.79         52.76         1.01 o                         
   1   3   0       1552.21       1654.26        16.80 o                         
   2   3   0        256.23        280.42         4.10 o                         
   3   3   0         22.74         23.02         2.29 o                         
   4   3   0          0.81          0.00         0.56 o                         
  -5   4   0         51.54         46.59         3.55 o                         
  -4   4   0         13.16         14.72         1.93 o                         
  -3   4   0        107.67        103.07         2.02 o                         
  -2   4   0       1816.10       1861.65        17.18 o                         
  -1   4   0       2584.32       2681.68        31.41 o                         
   0   4   0       1129.88       1187.48        12.49 o                         
   1   4   0       2585.88       2691.33        31.27 o                         
   2   4   0       1789.56       1846.67        26.75 o                         
   4   4   0         12.78         13.84         2.09 o                         
  -5   5   0          3.01          1.88         1.53 o                         
  -4   5   0        172.35        164.47         4.67 o                         
  -3   5   0        138.50        135.14         2.75 o                         
  -2   5   0        632.35        655.66         7.87 o                         
  -1   5   0       1137.33       1228.17        12.97 o                         
   0   5   0        851.70        846.49         8.31 o                         
   1   5   0       1109.33       1196.13        14.76 o                         
   2   5   0        635.89        671.41        10.67 o                         
  -5   6   0          2.91          4.03         1.74 o                         
  -4   6   0          8.69         11.13         2.16 o                         
  -3   6   0         22.83         27.93         1.73 o                         
  -2   6   0        507.12        549.96         6.96 o                         
  -1   6   0        486.30        505.12         6.36 o                         
   0   6   0        398.72        390.34         4.48 o                         
   1   6   0        493.80        522.35         7.08 o                         
   2   6   0        505.07        539.46         9.27 o                         
  -5   7   0         36.80         42.62         4.31 o                         
  -4   7   0         16.72         23.82         2.21 o                         
  -3   7   0        196.99        193.79         4.43 o                         
  -2   7   0        119.53        116.93         4.28 o                         
  -1   7   0        249.64        244.12         4.43 o                         
   0   7   0         33.77         39.01         1.13 o                         
   1   7   0        253.19        247.11         4.14 o                         
   2   7   0        122.33        119.53         5.01 o                         
  -4   8   0         32.31         36.14         3.34 o                         
  -3   8   0        281.27        272.81         5.70 o                         
  -2   8   0          0.53          0.33         0.60 o                         
  -1   8   0        138.68        137.07         4.22 o                         
   0   8   0        640.42        652.16         9.36 o                         
   1   8   0        138.94        143.17         6.05 o                         
   2   8   0          0.46          0.00         0.97 o                         
  -4   9   0         76.35         80.47         3.88 o                         
  -3   9   0        154.64        143.16         7.02 o                         
  -2   9   0        240.72        239.69         5.20 o                         
  -1   9   0        374.18        362.05         7.74 o                         
   0   9   0        240.17        242.18         8.90 o                         
   1   9   0        378.19        376.17        11.40 o                         
   2   9   0        239.80        248.37         8.62 o                         
  -4  10   0         28.90         26.62         2.76 o                         
  -3  10   0         17.65         17.99         2.23 o                         
  -2  10   0         40.60         40.64         4.66 o                         
  -1  10   0        126.60        128.33         5.42 o                         
   0  10   0         33.60         33.45         3.82 o                         
   1  10   0        126.30        129.40         6.40 o                         
   2  10   0         39.22         38.31         3.89 o                         
  -3  11   0         33.42         37.27         3.23 o                         
  -2  11   0         30.96         31.41         3.48 o                         
  -1  11   0          0.52          0.12         0.81 o                         
   0  11   0         64.01         63.21         4.80 o                         
   1  11   0          0.90          1.67         1.39 o                         
   2  11   0         30.80         29.97         3.62 o                         
  -2  12   0          3.00          2.70         1.32 o                         
  -1  12   0         18.77         16.79         2.96 o                         
   0  12   0          2.09          1.11         1.60 o                         
   1  12   0         18.32         13.42         2.85 o                         
   2  12   0          2.61          5.15         2.02 o                         
  -1  13   0         61.36         58.20         5.91 o                         
   0  13   0          6.86          7.09         2.36 o                         
   1  13   0         62.53         62.16         5.15 o                         
  -5   1   1         15.56         14.54         1.45 o                         
  -4   1   1        175.67        170.54         3.31 o                         
  -3   1   1        283.40        265.46         3.15 o                         
  -2   1   1        252.73        245.92         4.95 o                         
  -1   1   1       1720.23       1662.26        16.62 o                         
   0   1   1        715.01        738.77         8.53 o                         
   1   1   1       3789.22       3784.25        36.72 o                         
   2   1   1        365.41        375.83         9.11 o                         
   3   1   1         60.93         59.94         2.31 o                         
   4   1   1        157.08        162.08         4.60 o                         
   5   1   1         27.04         24.39         2.16 o                         
  -5   2   1         42.10         45.54         3.55 o                         
  -4   2   1         70.65         77.91         2.08 o                         
  -3   2   1         99.73         97.36         1.84 o                         
  -2   2   1        421.19        405.08         4.44 o                         
  -1   2   1        113.20        120.43         2.00 o                         
   0   2   1        673.58        699.69         8.57 o                         
   1   2   1       3682.13       3712.40        42.82 o                         
   2   2   1        104.69        101.36         2.42 o                         
   3   2   1         15.62         14.05         3.20 o                         
   4   2   1         64.99         61.37         2.73 o                         
   5   2   1          5.26          4.10         1.18 o                         
  -5   3   1         54.12         55.84         3.89 o                         
  -4   3   1         47.27         47.30         1.70 o                         
  -3   3   1          9.52         10.15         0.70 o                         
  -2   3   1        379.09        388.62         4.39 o                         
  -1   3   1       6406.81       6363.25        71.00 o                         
   0   3   1       1434.89       1445.55        29.33 o                         
   1   3   1       2154.63       2300.48        23.21 o                         
   2   3   1       1481.01       1502.68        21.44 o                         
   3   3   1        318.04        290.79         8.83 o                         
   4   3   1         70.00         71.55         2.93 o                         
  -5   4   1          3.38          1.32         1.46 o                         
  -4   4   1         42.28         39.62         1.79 o                         
  -3   4   1        110.80        113.80         2.13 o                         
  -2   4   1        446.41        439.11         4.93 o                         
  -1   4   1        246.25        253.14         3.34 o                         
   0   4   1       1850.37       1842.78        21.81 o                         
   1   4   1        302.90        324.70         4.79 o                         
   2   4   1        194.27        196.78         5.63 o                         
   3   4   1         88.23         90.74         4.31 o                         
   4   4   1        116.00        114.45         5.49 o                         
  -5   5   1         13.49         12.59         2.43 o                         
  -4   5   1         51.02         54.92         2.63 o                         
  -3   5   1         96.97         94.03         2.17 o                         
  -2   5   1        150.73        158.67         2.75 o                         
  -1   5   1        473.72        523.07         6.18 o                         
   0   5   1        568.20        591.27         6.75 o                         
   1   5   1         19.82         19.07         0.82 o                         
   2   5   1       1172.96       1186.44        24.82 o                         
  -5   6   1          5.84          1.74         1.67 o                         
  -4   6   1         50.84         45.47         3.55 o                         
  -3   6   1        281.46        278.97         5.34 o                         
  -2   6   1         59.37         65.65         1.72 o                         
  -1   6   1        209.89        219.59         3.34 o                         
   0   6   1        208.78        205.39         2.83 o                         
   1   6   1        273.13        286.50         4.55 o                         
   2   6   1        343.48        361.57         9.67 o                         
  -5   7   1          0.17          2.64         1.74 o                         
  -4   7   1         30.73         29.48         3.34 o                         
  -3   7   1        207.07        212.57         6.87 o                         
  -2   7   1         68.36         72.12         2.44 o                         
  -1   7   1         65.88         69.49         1.73 o                         
   0   7   1        488.97        496.50         6.34 o                         
   1   7   1        391.38        389.72         7.51 o                         
   2   7   1        201.47        203.05         4.84 o                         
  -4   8   1         24.03         25.60         3.13 o                         
  -3   8   1          6.54          6.29         1.30 o                         
  -2   8   1        358.20        356.90         6.49 o                         
  -1   8   1        550.99        543.72         8.47 o                         
   0   8   1         64.62         72.86         2.29 o                         
   1   8   1        220.96        229.38         9.28 o                         
   2   8   1        303.58        318.25         9.80 o                         
  -4   9   1         14.36         12.15         1.92 o                         
  -3   9   1         28.41         31.39         3.55 o                         
  -2   9   1         36.40         39.23         2.17 o                         
  -1   9   1         69.22         63.89         4.21 o                         
   0   9   1         68.68         73.15         2.42 o                         
   1   9   1          6.09          9.04         2.02 o                         
   2   9   1         45.26         42.42         3.69 o                         
  -3  10   1         32.48         33.13         2.90 o                         
  -2  10   1         34.47         32.26         2.21 o                         
  -1  10   1          7.18          5.59         1.32 o                         
   0  10   1         91.21         91.44         5.49 o                         
   1  10   1        208.24        196.50         8.00 o                         
   2  10   1          6.48          8.14         2.09 o                         
  -3  11   1         10.00         10.94         1.98 o                         
  -2  11   1         28.08         28.57         4.59 o                         
  -1  11   1          7.47          9.96         1.66 o                         
   0  11   1         71.72         73.08         5.08 o                         
   1  11   1        113.04        116.95         6.40 o                         
   2  11   1          1.82          1.53         1.46 o                         
  -2  12   1         98.49         96.54         4.48 o                         
  -1  12   1         30.28         31.08         3.62 o                         
   0  12   1        130.80        134.06         7.30 o                         
   1  12   1        140.46        137.33         7.30 o                         
   2  12   1          4.26          1.46         1.60 o                         
  -1  13   1         44.36         43.31         3.51 o                         
   0  13   1          9.38          9.53         2.57 o                         
   1  13   1          8.22          3.69         1.95 o                         
  -5   0   2         14.64         16.09         1.92 o                         
  -4   0   2         14.17         12.96         1.24 o                         
  -3   0   2        801.64        793.14        28.54 o                         
  -2   0   2        579.78        552.23        13.49 o                         
  -1   0   2        716.40        679.49         9.81 o                         
   0   0   2        590.08        578.45        12.38 o                         
   1   0   2       7091.74       6843.19       105.79 o                         
   2   0   2       1048.17       1053.71        21.69 o                         
   3   0   2        126.75        131.56         5.15 o                         
   4   0   2        120.34        116.89         5.42 o                         
   5   0   2         73.04         86.01         5.21 o                         
  -5   1   2         99.46        108.03         3.34 o                         
  -4   1   2         30.98         31.01         1.39 o                         
  -3   1   2        103.70        102.39         2.27 o                         
  -2   1   2        194.74        210.74         3.17 o                         
  -1   1   2       1030.36       1062.10        12.89 o                         
   0   1   2       3194.09       3130.09        27.51 o                         
   1   1   2       6425.97       6159.18        87.56 o                         
   2   1   2         46.77         48.94         1.69 o                         
   3   1   2        614.41        648.66        10.82 o                         
   4   1   2        111.79        100.49         3.61 o                         
   5   1   2          8.94         10.75         1.61 o                         
  -5   2   2         49.24         51.54         2.87 o                         
  -4   2   2         57.38         61.05         1.77 o                         
  -3   2   2         65.14         66.18         1.50 o                         
  -2   2   2        539.25        542.53         5.70 o                         
  -1   2   2       1737.71       1716.43        23.65 o                         
   0   2   2        528.10        527.04         5.87 o                         
   1   2   2       1474.48       1480.76        15.14 o                         
   2   2   2        659.57        646.58        12.97 o                         
   3   2   2        275.96        279.47         5.62 o                         
   4   2   2        138.47        131.39         4.23 o                         
   5   2   2         32.58         29.91         2.42 o                         
  -5   3   2         14.66         14.97         1.92 o                         
  -4   3   2          9.48         11.08         1.03 o                         
  -3   3   2         82.49         81.18         1.73 o                         
  -2   3   2         13.10         15.12         0.70 o                         
  -1   3   2        539.75        554.80         5.65 o                         
   0   3   2         95.73        101.95         1.65 o                         
   1   3   2        278.30        268.11         4.25 o                         
   2   3   2        981.07       1031.28        15.46 o                         
   3   3   2         19.47         21.36         1.50 o                         
   4   3   2         24.71         23.05         2.02 o                         
   5   3   2          8.38          8.80         1.52 o                         
  -5   4   2         46.88         49.92         3.89 o                         
  -4   4   2        147.29        139.22         4.32 o                         
  -3   4   2         34.77         31.72         1.35 o                         
  -2   4   2        326.07        346.37         4.12 o                         
  -1   4   2        236.61        231.12         2.76 o                         
   0   4   2        334.34        307.58         3.90 o                         
   1   4   2        392.22        420.30         5.94 o                         
   2   4   2        150.97        159.88         3.76 o                         
   3   4   2         85.50         82.53         2.68 o                         
   4   4   2         10.19          8.27         1.81 o                         
  -5   5   2          2.75          5.35         1.88 o                         
  -4   5   2         14.33         14.49         1.67 o                         
  -3   5   2        394.88        387.36         6.37 o                         
  -2   5   2        270.44        249.39         3.35 o                         
  -1   5   2        103.01         99.51         1.76 o                         
   0   5   2       1051.55       1082.41        11.74 o                         
   1   5   2        907.94        869.55        11.25 o                         
   2   5   2        476.02        487.71        11.75 o                         
   3   5   2         11.34         12.10         1.67 o                         
   4   5   2         60.15         65.22         4.31 o                         
  -5   6   2          3.22          3.41         1.60 o                         
  -4   6   2          6.33          7.65         2.02 o                         
  -3   6   2         34.44         35.35         1.61 o                         
  -2   6   2        400.93        402.68         6.57 o                         
  -1   6   2         29.30         36.74         1.58 o                         
   0   6   2        508.80        497.49        23.01 o                         
   1   6   2       1129.48       1130.74        25.83 o                         
   2   6   2        110.36        121.68         4.87 o                         
  -5   7   2         26.98         32.40         3.82 o                         
  -4   7   2         53.44         63.55         4.38 o                         
  -3   7   2         33.27         36.26         2.04 o                         
  -2   7   2        255.83        260.28         5.08 o                         
  -1   7   2        249.82        245.74         4.70 o                         
   0   7   2        356.68        360.11         5.62 o                         
   1   7   2        139.03        139.33         3.85 o                         
   2   7   2        490.45        503.82         9.29 o                         
  -4   8   2         27.18         23.57         3.41 o                         
  -3   8   2         77.74         80.52         3.46 o                         
  -2   8   2         33.72         31.18         1.97 o                         
  -1   8   2         78.46         82.83         3.44 o                         
   0   8   2        102.74         94.39         9.09 o                         
   1   8   2        191.98        191.64         5.18 o                         
   2   8   2        251.85        245.24         8.55 o                         
  -4   9   2         57.74         66.40         4.94 o                         
  -3   9   2         71.95         80.29         6.01 o                         
  -2   9   2         60.88         61.73         2.51 o                         
  -1   9   2        338.34        345.38         6.33 o                         
   0   9   2        368.96        355.46         7.80 o                         
   1   9   2         44.45         44.15         3.69 o                         
   2   9   2        192.94        189.62         7.65 o                         
  -3  10   2         39.59         37.17         3.07 o                         
  -2  10   2          4.33          6.73         1.18 o                         
  -1  10   2        258.42        245.82         9.33 o                         
   0  10   2         64.08         55.88         2.91 o                         
   1  10   2          5.41          4.73         1.74 o                         
   2  10   2          8.99          8.07         2.02 o                         
  -3  11   2         93.31         93.55         6.01 o                         
  -2  11   2         56.98         60.07         3.49 o                         
  -1  11   2          1.01          1.59         1.18 o                         
   0  11   2        120.76        114.38         6.54 o                         
   1  11   2        101.25        100.54         5.98 o                         
   2  11   2         88.55         73.57         5.08 o                         
  -2  12   2         18.16         18.28         3.34 o                         
  -1  12   2         51.13         52.41         8.45 o                         
   0  12   2         50.41         43.53         4.87 o                         
   1  12   2          9.10          8.14         2.50 o                         
   2  12   2         41.65         36.02         4.38 o                         
  -1  13   2         10.75         11.18         2.02 o                         
   0  13   2         27.33         27.60         4.10 o                         
   1  13   2         11.86         10.57         2.64 o                         
  -5   1   3         38.90         46.90         3.96 o                         
  -4   1   3         46.84         46.32         1.58 o                         
  -3   1   3        257.72        239.93         3.94 o                         
  -2   1   3        981.94        955.10        12.23 o                         
  -1   1   3        125.43        128.33         1.99 o                         
   0   1   3       2754.66       2718.35        23.80 o                         
   1   1   3       1918.41       1857.17        21.58 o                         
   2   1   3        209.19        201.57         3.99 o                         
   3   1   3         31.16         31.23         3.62 o                         
   4   1   3         64.83         60.34         3.13 o                         
   5   1   3         34.10         41.77         2.95 o                         
  -5   2   3         33.96         33.91         2.78 o                         
  -4   2   3        290.53        295.12         4.93 o                         
  -3   2   3        246.12        246.03         3.98 o                         
  -2   2   3         23.31         24.79         0.92 o                         
  -1   2   3        221.13        210.54         2.90 o                         
   0   2   3        619.35        625.73         5.49 o                         
   1   2   3       1556.43       1548.49        15.63 o                         
   2   2   3         10.26         10.81         1.84 o                         
   3   2   3        297.00        279.24         5.78 o                         
   4   2   3         47.03         46.69         2.48 o                         
   5   2   3         14.09         14.58         1.84 o                         
  -5   3   3         18.08         15.70         2.00 o                         
  -4   3   3         57.35         54.68         1.92 o                         
  -3   3   3         70.73         71.13         2.18 o                         
  -2   3   3         45.66         42.98         1.09 o                         
  -1   3   3       1499.74       1518.71        13.91 o                         
   0   3   3        932.03        977.82        12.19 o                         
   1   3   3        430.95        428.32         5.09 o                         
   2   3   3         21.54         20.16         1.35 o                         
   3   3   3        282.41        284.15         5.91 o                         
   4   3   3         42.07         39.98         3.34 o                         
   5   3   3         16.31         12.93         2.16 o                         
  -5   4   3          1.99          0.56         1.39 o                         
  -4   4   3         26.25         23.89         2.06 o                         
  -3   4   3         44.03         41.63         1.28 o                         
  -2   4   3        296.56        295.53         5.11 o                         
  -1   4   3        295.97        298.27         4.05 o                         
   0   4   3        162.06        173.41         2.57 o                         
   1   4   3        503.54        502.24         8.48 o                         
   2   4   3        504.58        511.52         8.95 o                         
   3   4   3         44.88         44.26         2.06 o                         
   4   4   3         34.65         34.84         3.48 o                         
   5   4   3         28.27         31.08         3.75 o                         
  -5   5   3          5.17          6.12         2.02 o                         
  -4   5   3         74.38         81.98         4.73 o                         
  -3   5   3        223.04        223.24         4.70 o                         
  -2   5   3        101.22        105.89         1.87 o                         
  -1   5   3         50.96         53.35         1.73 o                         
   0   5   3        317.27        327.98         4.49 o                         
   1   5   3        611.79        612.57         8.43 o                         
   2   5   3         45.33         44.92         2.78 o                         
   3   5   3         48.95         48.81         3.34 o                         
   4   5   3         18.46         22.04         2.99 o                         
  -5   6   3         10.44         17.17         2.78 o                         
  -4   6   3          8.20          9.11         2.09 o                         
  -3   6   3        219.33        224.49         4.78 o                         
  -2   6   3        298.00        292.47         5.34 o                         
  -1   6   3        248.14        236.36         5.08 o                         
   0   6   3        170.71        173.20         3.96 o                         
   1   6   3        421.00        432.21        10.46 o                         
   2   6   3        151.66        146.30         5.70 o                         
   3   6   3         51.17         50.27         3.27 o                         
  -4   7   3         11.48         10.99         2.29 o                         
  -3   7   3        126.19        126.69         4.25 o                         
  -2   7   3        314.85        310.96         5.75 o                         
  -1   7   3         85.36         80.82         2.48 o                         
   0   7   3        249.62        253.33         4.70 o                         
   1   7   3        274.69        276.60         8.69 o                         
   2   7   3         97.59         88.31         4.52 o                         
   3   7   3         17.91         11.54         2.09 o                         
  -4   8   3         69.47         70.72         4.87 o                         
  -3   8   3         10.92         11.33         1.84 o                         
  -2   8   3         10.27          9.83         1.19 o                         
  -1   8   3        491.35        487.24         7.87 o                         
   0   8   3        285.14        278.03         5.26 o                         
   1   8   3         30.35         31.24         2.92 o                         
   2   8   3         85.38         81.51         3.19 o                         
  -4   9   3          1.40          1.18         1.60 o                         
  -3   9   3          6.04          4.58         1.32 o                         
  -2   9   3         11.74         12.98         1.41 o                         
  -1   9   3        144.01        146.93         4.83 o                         
   0   9   3        138.37        140.37         8.20 o                         
   1   9   3         20.07         20.98         1.96 o                         
   2   9   3         23.88         23.22         3.13 o                         
  -3  10   3         83.06         86.42         4.07 o                         
  -2  10   3         91.88         88.32         3.88 o                         
  -1  10   3         55.45         50.81         2.34 o                         
   0  10   3         55.97         55.26         2.93 o                         
   1  10   3         93.66         90.81         5.42 o                         
   2  10   3         59.03         53.26         4.31 o                         
  -3  11   3         22.05         19.54         2.45 o                         
  -2  11   3         71.91         75.82         3.90 o                         
  -1  11   3         64.86         57.14         3.22 o                         
   0  11   3         36.26         40.83         3.30 o                         
   1  11   3         32.77         35.74         4.17 o                         
   2  11   3         25.97         29.20         3.82 o                         
  -2  12   3         45.01         58.85         3.84 o                         
  -1  12   3         35.35         35.39         3.00 o                         
   0  12   3         16.36         14.74         3.06 o                         
   1  12   3        104.15        110.56         6.54 o                         
   2  12   3         81.82         81.98         5.77 o                         
  -1  13   3         67.44         69.19         4.11 o                         
   0  13   3        110.55         98.04         6.68 o                         
   1  13   3         19.79         20.86         3.69 o                         
  -5   0   4        168.73        162.78         7.58 o                         
  -4   0   4          9.78          9.85         1.22 o                         
  -3   0   4         57.48         60.90         2.53 o                         
  -2   0   4       1341.35       1364.66        29.83 o                         
  -1   0   4       2113.30       2052.09        30.48 o                         
   0   0   4        263.58        257.89         4.74 o                         
   1   0   4       1412.48       1325.86        29.00 o                         
   3   0   4        133.66        133.23         5.42 o                         
   4   0   4         18.69         18.43         2.57 o                         
  -5   1   4        118.03        132.43         8.90 o                         
  -4   1   4        190.91        192.53         3.42 o                         
  -3   1   4          2.55          3.24         0.57 o                         
  -2   1   4        954.55       1011.01        13.07 o                         
  -1   1   4        197.54        175.88         2.40 o                         
   0   1   4         26.83         21.34         0.71 o                         
   1   1   4        372.35        376.46         7.49 o                         
   2   1   4        194.88        190.25         3.87 o                         
   3   1   4         64.11         64.87         3.62 o                         
   4   1   4         13.44         12.15         1.60 o                         
  -5   2   4         97.85        105.54         4.32 o                         
  -4   2   4        413.08        415.79         7.18 o                         
  -3   2   4        325.44        327.16         4.92 o                         
  -2   2   4         29.96         34.07         1.00 o                         
  -1   2   4        262.58        268.08         3.11 o                         
   0   2   4       2462.64       2472.22        20.00 o                         
   1   2   4       1258.76       1232.87        14.64 o                         
   2   2   4        256.66        255.67         4.03 o                         
   3   2   4        228.33        228.31         5.18 o                         
   4   2   4         68.54         66.75         3.05 o                         
  -5   3   4          0.06          0.62         1.10 o                         
  -4   3   4        248.56        253.69         6.32 o                         
  -3   3   4        172.45        170.91         3.61 o                         
  -2   3   4        191.97        198.52         3.57 o                         
  -1   3   4        290.14        291.25         2.98 o                         
   0   3   4        704.78        727.27         7.93 o                         
   1   3   4        112.57        112.41         2.63 o                         
   2   3   4          5.33          6.14         0.88 o                         
   3   3   4         26.64         29.61         1.98 o                         
  -5   4   4         23.90         21.42         3.06 o                         
  -4   4   4         17.80         16.79         1.87 o                         
  -3   4   4        133.11        133.23         2.82 o                         
  -2   4   4         17.77         16.40         0.75 o                         
  -1   4   4        321.39        318.82         4.33 o                         
   0   4   4       1158.40       1168.85        14.45 o                         
   1   4   4         99.37         91.34         2.09 o                         
   2   4   4        241.94        229.83         5.04 o                         
   3   4   4         71.38         72.12         2.77 o                         
  -5   5   4         34.58         44.08         4.38 o                         
  -4   5   4         95.94         95.68         5.21 o                         
  -3   5   4        126.24        120.19         4.89 o                         
  -2   5   4        602.52        569.47         7.31 o                         
  -1   5   4         10.91         10.07         0.87 o                         
   0   5   4          4.68          5.86         0.49 o                         
   1   5   4        588.46        580.40         8.20 o                         
   2   5   4        224.90        214.21         5.02 o                         
   3   5   4         16.38         16.90         2.16 o                         
  -5   6   4         14.77         14.25         2.78 o                         
  -4   6   4          1.96          1.95         1.32 o                         
  -3   6   4        196.38        199.33         3.86 o                         
  -2   6   4        374.87        352.83         9.17 o                         
  -1   6   4        688.51        705.82         9.93 o                         
   0   6   4         21.68         22.04         0.91 o                         
   1   6   4        328.75        329.68         6.90 o                         
   2   6   4        372.79        376.10        10.71 o                         
   3   6   4         26.09         34.98         3.27 o                         
  -4   7   4         54.64         55.07         4.24 o                         
  -3   7   4        139.96        146.13         5.17 o                         
  -2   7   4        295.14        290.74         5.59 o                         
  -1   7   4        225.66        211.28         4.36 o                         
   0   7   4         79.35         74.98         2.35 o                         
   1   7   4         80.99         81.07         3.05 o                         
   2   7   4        295.26        284.68         6.56 o                         
   3   7   4        257.85        258.66         8.69 o                         
  -4   8   4          7.17          7.09         2.16 o                         
  -3   8   4         37.22         37.18         4.00 o                         
  -2   8   4        152.80        153.39         5.21 o                         
  -1   8   4         26.71         26.16         1.75 o                         
   0   8   4         53.03         56.68         2.97 o                         
   1   8   4         56.22         57.41         2.72 o                         
   2   8   4         71.93         69.26         4.31 o                         
   3   8   4         56.03         57.16         4.10 o                         
  -4   9   4         33.42         34.63         4.10 o                         
  -3   9   4         65.66         76.30         3.63 o                         
  -2   9   4         31.21         37.58         2.76 o                         
  -1   9   4        126.02        117.16         3.42 o                         
   0   9   4        325.65        321.37         6.02 o                         
   1   9   4        154.67        157.08         7.09 o                         
   2   9   4         59.40         58.96         4.31 o                         
  -3  10   4         96.83         94.39         4.30 o                         
  -2  10   4         73.48         71.12         3.61 o                         
  -1  10   4        133.83        137.95         3.89 o                         
   0  10   4        242.41        237.16         5.13 o                         
   1  10   4         93.68         92.62         5.70 o                         
   2  10   4         40.05         42.07         4.38 o                         
  -3  11   4         46.84         50.19         3.71 o                         
  -2  11   4        134.38        138.17         6.22 o                         
  -1  11   4        126.25        136.51         5.03 o                         
   0  11   4         38.67         40.46         3.03 o                         
   1  11   4         57.46         55.28         4.59 o                         
   2  11   4         32.02         31.29         4.03 o                         
  -2  12   4          3.20          2.58         1.98 o                         
  -1  12   4        103.06         98.36         4.97 o                         
   0  12   4        102.05        100.43         4.31 o                         
   1  12   4         33.41         33.45         4.24 o                         
   2  12   4          3.76          5.84         2.23 o                         
  -1  13   4          3.30          3.98         1.53 o                         
   0  13   4          0.52          0.00         1.67 o                         
  -5   1   5         30.71         33.57         2.87 o                         
  -4   1   5          0.03          0.00         0.54 o                         
  -3   1   5        181.62        174.01         3.32 o                         
  -2   1   5        398.05        382.57         4.94 o                         
  -1   1   5        416.60        403.16         6.79 o                         
   0   1   5        434.12        447.78         6.37 o                         
   1   1   5        896.22        871.18        19.26 o                         
   2   1   5        434.73        396.49         6.64 o                         
   3   1   5        147.14        145.39         5.77 o                         
  -5   2   5         12.97         14.63         3.48 o                         
  -4   2   5         76.28         81.21         2.88 o                         
  -3   2   5        736.39        704.63        10.46 o                         
  -2   2   5        641.88        618.34         6.07 o                         
  -1   2   5        382.58        417.43         4.20 o                         
   0   2   5       1552.95       1629.93        15.51 o                         
   1   2   5        512.48        515.10         6.90 o                         
   2   2   5       1073.93       1053.98        12.95 o                         
   3   2   5         11.75         11.35         1.39 o                         
  -5   3   5          8.59          6.98         1.60 o                         
  -4   3   5        380.75        385.70         8.58 o                         
  -3   3   5        240.85        237.41         4.01 o                         
  -2   3   5         87.50         79.28         1.46 o                         
  -1   3   5        626.74        678.36         6.20 o                         
   0   3   5        748.90        791.84         7.72 o                         
   1   3   5        136.91        124.62         2.53 o                         
   2   3   5        379.10        380.96         7.25 o                         
   3   3   5         19.96         18.91         2.29 o                         
  -5   4   5         22.95         25.31         3.41 o                         
  -4   4   5         52.86         50.06         3.89 o                         
  -3   4   5         46.64         45.78         1.98 o                         
  -2   4   5        227.19        219.67         3.06 o                         
  -1   4   5        264.90        257.67         3.82 o                         
   0   4   5         46.94         54.04         1.45 o                         
   1   4   5        300.78        314.40         4.32 o                         
   2   4   5        303.18        306.24         6.24 o                         
   3   4   5         82.72         82.40         4.31 o                         
  -5   5   5         19.92         16.76         2.92 o                         
  -4   5   5         32.68         22.32         2.99 o                         
  -3   5   5         53.19         52.38         2.46 o                         
  -2   5   5        118.99        117.11         2.58 o                         
  -1   5   5        775.21        785.82         9.24 o                         
   0   5   5        842.59        898.42         9.88 o                         
   1   5   5         91.04        101.43         3.27 o                         
   2   5   5        206.15        200.46         7.09 o                         
   3   5   5          8.03          8.20         1.74 o                         
  -5   6   5         57.45         63.00         4.80 o                         
  -4   6   5        111.17        115.01         5.98 o                         
  -3   6   5        123.96        120.10         3.93 o                         
  -2   6   5        100.69         93.48         2.37 o                         
  -1   6   5        565.67        571.82         8.55 o                         
   0   6   5        133.16        133.10         3.04 o                         
   1   6   5        151.56        152.80         3.25 o                         
   2   6   5        464.61        454.89        12.59 o                         
   3   6   5         66.87         73.01         4.38 o                         
  -4   7   5          9.96          7.09         2.16 o                         
  -3   7   5         21.56         25.15         2.24 o                         
  -2   7   5        532.40        533.98        10.92 o                         
  -1   7   5         51.61         51.15         2.07 o                         
   0   7   5         28.67         28.01         1.57 o                         
   1   7   5        212.14        214.77         4.23 o                         
   2   7   5         72.81         69.69         3.02 o                         
   3   7   5         43.90         42.55         3.55 o                         
  -4   8   5         29.17         27.88         3.55 o                         
  -3   8   5        182.15        191.25         5.68 o                         
  -2   8   5        141.04        142.02         3.87 o                         
  -1   8   5        158.34        164.29         4.03 o                         
   0   8   5        643.82        639.87         9.72 o                         
   1   8   5         36.70         36.74         2.37 o                         
   2   8   5         12.97         11.91         1.59 o                         
   3   8   5         70.78         74.75         4.80 o                         
  -4   9   5         16.21         20.30         3.34 o                         
  -3   9   5         24.04         20.64         2.24 o                         
  -2   9   5        129.09        143.83         6.57 o                         
  -1   9   5         86.42         90.01         3.03 o                         
   0   9   5        207.92        207.78         4.68 o                         
   1   9   5        180.43        175.13         5.41 o                         
   2   9   5         31.98         30.11         3.55 o                         
   3   9   5         27.84         34.00         3.89 o                         
  -3  10   5        110.93        127.45         5.01 o                         
  -2  10   5         93.86         92.96         8.59 o                         
  -1  10   5         35.72         38.55         2.99 o                         
   0  10   5        172.59        167.48         4.26 o                         
   1  10   5        142.18        126.34         6.74 o                         
   2  10   5        110.85        107.29         6.19 o                         
  -3  11   5          2.87          2.00         1.30 o                         
  -2  11   5          2.54          2.70         1.32 o                         
  -1  11   5         19.70         17.01         2.22 o                         
   0  11   5         68.17         67.43         3.46 o                         
   1  11   5          0.27          0.76         1.60 o                         
   2  11   5         11.79          8.90         2.64 o                         
  -2  12   5         58.98         58.45         5.91 o                         
  -1  12   5         78.79         79.76         4.00 o                         
   0  12   5          6.40          4.53         1.49 o                         
   1  12   5         19.00         20.23         3.62 o                         
   2  12   5         38.93         41.51         4.94 o                         
  -5   0   6        145.77        160.76         7.93 o                         
  -4   0   6         86.91         88.09         3.68 o                         
  -3   0   6         74.76         75.18         5.32 o                         
  -2   0   6       1868.99       1975.63        28.63 o                         
  -1   0   6       2380.95       2475.10        35.48 o                         
   0   0   6        429.53        432.40         7.77 o                         
  -5   1   6         62.07         68.04         5.39 o                         
  -4   1   6         30.77         32.07         1.63 o                         
  -3   1   6        392.39        387.11         6.60 o                         
  -2   1   6        665.76        684.62         7.03 o                         
  -1   1   6        311.46        316.83         3.83 o                         
   0   1   6        154.32        155.88         2.58 o                         
   1   1   6       1851.03       1868.22        35.81 o                         
   2   1   6        746.69        725.11        10.90 o                         
  -5   2   6          6.51          6.23         2.64 o                         
  -4   2   6         23.07         18.43         2.92 o                         
  -3   2   6         85.56         83.15         2.23 o                         
  -2   2   6         41.47         35.81         1.07 o                         
  -1   2   6        263.26        287.17         3.21 o                         
   0   2   6        142.93        165.39         2.18 o                         
   1   2   6         38.88         34.45         2.50 o                         
   2   2   6        112.89        105.42         2.35 o                         
   3   2   6         34.66         32.82         2.85 o                         
  -5   3   6          9.28         10.60         1.89 o                         
  -4   3   6         56.64         49.79         4.10 o                         
  -3   3   6          1.95          2.53         0.79 o                         
  -2   3   6        165.78        167.33         3.02 o                         
  -1   3   6        349.26        396.19         4.09 o                         
   0   3   6         56.16         64.13         1.23 o                         
   1   3   6        458.87        448.35         7.88 o                         
   2   3   6         25.57         26.98         2.71 o                         
   3   3   6        266.52        262.63         8.69 o                         
  -5   4   6          6.72          7.44         2.29 o                         
  -4   4   6        121.49        138.02         6.47 o                         
  -3   4   6        711.65        687.14        10.50 o                         
  -2   4   6        227.77        222.80         5.39 o                         
  -1   4   6        111.14        119.79         1.64 o                         
   0   4   6       1165.92       1226.45        13.15 o                         
   1   4   6        496.34        477.48         8.65 o                         
   2   4   6        209.65        206.30         7.23 o                         
   3   4   6        241.12        232.66         8.20 o                         
  -5   5   6         20.20         22.39         3.48 o                         
  -4   5   6        114.71        109.17         5.84 o                         
  -3   5   6        178.01        169.85         4.68 o                         
  -2   5   6        116.81        114.05         2.61 o                         
  -1   5   6       1116.47       1086.27        12.19 o                         
   0   5   6        378.10        364.14         4.86 o                         
   1   5   6        104.90        109.37         3.59 o                         
   2   5   6        710.18        682.61        17.24 o                         
   3   5   6        491.87        496.81        13.70 o                         
  -4   6   6         71.55         70.92         4.87 o                         
  -3   6   6         91.13         87.25         2.80 o                         
  -2   6   6        129.45        132.10         2.95 o                         
  -1   6   6        348.20        346.12         5.12 o                         
   0   6   6        118.05        119.26         6.57 o                         
   1   6   6         33.73         38.03         1.57 o                         
   2   6   6         22.79         28.09         3.13 o                         
   3   6   6         30.32         28.37         3.20 o                         
  -4   7   6         28.80         30.04         3.62 o                         
  -3   7   6         12.85         12.35         1.66 o                         
  -2   7   6        100.63        103.97         2.72 o                         
  -1   7   6         25.53         23.52         1.60 o                         
   0   7   6        211.16        204.95         4.37 o                         
   1   7   6         67.77         68.30         2.24 o                         
   2   7   6         56.80         61.43         5.60 o                         
   3   7   6         23.46         19.75         2.85 o                         
  -4   8   6          7.71          4.31         2.02 o                         
  -3   8   6         31.61         30.05         2.56 o                         
  -2   8   6         74.04         79.92         4.17 o                         
  -1   8   6         29.23         29.55         1.93 o                         
   0   8   6          2.74          2.77         0.78 o                         
   1   8   6        332.21        322.32         7.74 o                         
   2   8   6         10.01         12.16         1.67 o                         
   3   8   6         36.13         39.49         4.10 o                         
  -3   9   6         53.69         55.92         3.45 o                         
  -2   9   6        514.52        517.02        10.73 o                         
  -1   9   6        106.21        105.19         3.33 o                         
   0   9   6        129.39        131.69         3.66 o                         
   1   9   6        604.28        600.06        12.19 o                         
   2   9   6         48.80         56.49         3.05 o                         
   3   9   6          1.64          0.21         1.39 o                         
  -3  10   6         35.50         39.75         5.70 o                         
  -2  10   6         52.08         49.36         7.34 o                         
  -1  10   6        210.80        214.14         6.24 o                         
   0  10   6        170.79        163.44         5.23 o                         
   1  10   6          4.21          4.83         1.77 o                         
   2  10   6         44.08         36.92         4.31 o                         
   3  10   6          5.62          7.65         2.36 o                         
  -2  11   6         61.66         63.37         3.62 o                         
  -1  11   6          8.84         11.44         1.87 o                         
   0  11   6         81.18         82.42         3.78 o                         
   1  11   6          1.49          0.00         1.46 o                         
   2  11   6         53.31         51.32         5.21 o                         
  -1  12   6         33.82         34.82         3.11 o                         
   0  12   6         43.57         42.70         3.34 o                         
   1  12   6         35.73         31.64         4.52 o                         
  -5   1   7          6.11          5.25         1.58 o                         
  -4   1   7        102.60        108.52         3.47 o                         
  -3   1   7         70.88         66.92         2.36 o                         
  -2   1   7         23.59         24.38         0.92 o                         
  -1   1   7        963.29        960.00        10.74 o                         
   0   1   7        552.71        519.75         7.60 o                         
  -5   2   7         17.28         22.96         3.06 o                         
  -4   2   7          2.76          3.06         1.60 o                         
  -3   2   7         76.24         71.89         2.91 o                         
  -2   2   7        183.09        166.78         4.06 o                         
  -1   2   7        196.31        180.24         2.43 o                         
   0   2   7        120.67        121.32         1.98 o                         
   1   2   7        224.90        223.31         3.43 o                         
   2   2   7        442.20        468.93        12.59 o                         
   3   2   7        450.92        436.67        12.66 o                         
   4   2   7         55.51         52.15         4.03 o                         
  -5   3   7         27.43         45.72         3.56 o                         
  -4   3   7          2.88          0.28         1.39 o                         
  -3   3   7        424.53        414.35         7.32 o                         
  -2   3   7        622.07        588.56         6.60 o                         
  -1   3   7        403.61        431.81         4.47 o                         
   0   3   7        112.42        123.65         1.92 o                         
   1   3   7        401.15        391.12        10.92 o                         
   2   3   7         61.35         56.95         3.55 o                         
   3   3   7         19.39         23.50         2.99 o                         
   4   3   7         44.08         48.88         3.89 o                         
  -5   4   7         11.27         16.34         3.13 o                         
  -4   4   7         37.74         39.56         4.10 o                         
  -3   4   7         16.57         17.14         1.53 o                         
  -2   4   7         50.18         50.22         1.76 o                         
  -1   4   7        190.16        178.05         3.22 o                         
   0   4   7        631.44        655.69         7.37 o                         
   1   4   7        144.67        138.70         4.15 o                         
   2   4   7        104.90        111.25         5.28 o                         
   3   4   7        181.05        189.13         7.58 o                         
  -4   5   7          2.24          5.28         1.88 o                         
  -3   5   7         55.17         60.02         2.90 o                         
  -2   5   7        142.20        147.49         3.18 o                         
  -1   5   7        104.12        105.95         2.39 o                         
   0   5   7        268.40        279.61         4.89 o                         
   1   5   7        154.97        150.44         4.50 o                         
   2   5   7         48.01         46.93         3.55 o                         
   3   5   7         21.11         22.46         2.99 o                         
  -4   6   7         49.32         59.38         4.52 o                         
  -3   6   7         66.51         64.87         4.31 o                         
  -2   6   7        108.57        102.93         2.63 o                         
  -1   6   7        238.17        245.03         4.12 o                         
   0   6   7        244.49        242.68         4.66 o                         
   1   6   7         11.57         13.46         2.12 o                         
   2   6   7         58.52         52.22         2.78 o                         
   3   6   7        131.05        139.41         6.47 o                         
  -4   7   7         34.65         33.51         3.82 o                         
  -3   7   7         31.37         35.99         3.20 o                         
  -2   7   7        142.38        138.60         4.71 o                         
  -1   7   7        219.71        216.93         4.67 o                         
   0   7   7         98.31         95.53         2.83 o                         
   1   7   7        230.24        252.65         6.56 o                         
   2   7   7        118.85        112.84         4.21 o                         
   3   7   7         61.07         66.40         4.59 o                         
  -4   8   7          3.31          4.52         2.02 o                         
  -3   8   7         86.72        104.05         8.17 o                         
  -2   8   7         78.17         83.34         3.61 o                         
  -1   8   7         47.71         40.89         2.12 o                         
   0   8   7         56.43         58.67         2.49 o                         
   1   8   7        530.42        509.51        13.25 o                         
   2   8   7        228.63        225.71         6.41 o                         
   3   8   7          6.56          6.74         2.09 o                         
  -3   9   7         49.54         53.38         3.42 o                         
  -2   9   7         33.00         34.56         4.24 o                         
  -1   9   7          3.53          5.54         2.36 o                         
   0   9   7         93.76         92.06         4.38 o                         
   1   9   7         86.51         88.20         4.69 o                         
   2   9   7         28.42         25.73         3.48 o                         
   3   9   7          0.19          0.00         1.46 o                         
  -3  10   7         19.36         22.00         2.78 o                         
  -2  10   7         58.48         61.75         3.49 o                         
  -1  10   7        293.16        301.48         7.70 o                         
   0  10   7          3.08          5.29         2.12 o                         
   1  10   7         11.89         12.31         2.64 o                         
   2  10   7         51.74         52.22         5.08 o                         
   3  10   7          2.20          1.25         1.88 o                         
  -2  11   7         25.54         25.22         2.67 o                         
  -1  11   7         85.20         83.98         4.02 o                         
   0  11   7          1.25          0.90         1.46 o                         
   1  11   7         25.51         27.33         3.96 o                         
   2  11   7         12.03         12.45         2.99 o                         
  -1  12   7         64.44         67.17         3.85 o                         
   0  12   7         64.54         61.57         6.05 o                         
   1  12   7          3.95          1.60         1.81 o                         
  -5   0   8          3.79          2.50         1.95 o                         
  -4   0   8        103.01        117.61         6.85 o                         
  -3   0   8        150.02        146.02         4.57 o                         
  -2   0   8        218.42        224.83         6.54 o                         
  -1   0   8         96.99         96.31         3.02 o                         
   0   0   8        476.06        509.19        13.35 o                         
  -5   1   8         33.19         35.88         3.22 o                         
  -4   1   8         30.07         31.14         4.59 o                         
  -3   1   8         90.29         82.77         2.72 o                         
  -2   1   8        199.24        188.94         3.91 o                         
  -1   1   8        313.44        315.46         4.57 o                         
   0   1   8        102.25        108.16         2.70 o                         
  -5   2   8         14.57         18.75         2.51 o                         
  -4   2   8         33.80         35.46         4.03 o                         
  -3   2   8         79.12         78.33         2.76 o                         
  -2   2   8        137.95        135.15         2.46 o                         
  -1   2   8        272.64        261.30         3.81 o                         
   0   2   8         78.83         70.82         2.21 o                         
   1   2   8        157.26        146.05         3.65 o                         
   2   2   8        183.79        188.02         7.30 o                         
   3   2   8        176.32        179.40         7.44 o                         
   4   2   8         72.58         74.82         5.01 o                         
  -5   3   8          8.95         13.18         4.42 o                         
  -4   3   8          4.94          4.03         1.88 o                         
  -3   3   8         60.34         55.26         2.35 o                         
  -2   3   8        185.30        180.14         3.39 o                         
  -1   3   8        123.42        122.14         3.69 o                         
   0   3   8         14.95         15.75         0.94 o                         
   1   3   8        167.23        165.96         4.72 o                         
   2   3   8        143.56        139.90         6.19 o                         
   3   3   8        166.56        157.42         7.02 o                         
   4   3   8         10.87         15.92         2.85 o                         
  -4   4   8         36.23         29.00         3.55 o                         
  -3   4   8         63.69         66.20         3.07 o                         
  -2   4   8        267.77        262.87         4.41 o                         
  -1   4   8        430.75        427.70         5.91 o                         
   0   4   8        173.32        175.98         2.96 o                         
   1   4   8         62.49         57.37         2.73 o                         
   2   4   8        189.00        187.95         7.58 o                         
   3   4   8         95.19         97.28         5.49 o                         
   4   4   8          3.21          4.80         1.88 o                         
  -4   5   8         62.78         69.39         4.94 o                         
  -3   5   8        146.02        144.70         6.54 o                         
  -2   5   8         61.79         61.02         2.71 o                         
  -1   5   8        353.29        352.94         5.23 o                         
   0   5   8        289.61        282.50         5.11 o                         
   1   5   8         99.31         92.64         3.54 o                         
   2   5   8         76.90         75.65         4.66 o                         
   3   5   8         14.53         15.02         2.57 o                         
  -4   6   8         41.55         47.42         4.66 o                         
  -3   6   8         53.71         54.37         4.10 o                         
  -2   6   8          7.19          8.91         1.11 o                         
  -1   6   8        151.70        146.22         3.08 o                         
   0   6   8        423.56        418.60         6.93 o                         
   1   6   8         36.72         41.54         3.23 o                         
   2   6   8         58.10         61.31         3.12 o                         
   3   6   8         64.45         62.09         4.52 o                         
  -4   7   8          5.68          8.69         2.50 o                         
  -3   7   8         69.52         72.73         4.80 o                         
  -2   7   8         45.82         44.84         2.15 o                         
  -1   7   8         21.66         20.99         1.63 o                         
   0   7   8         19.76         21.17         1.55 o                         
   1   7   8        181.74        183.64         5.77 o                         
   2   7   8        187.99        180.79         7.93 o                         
   3   7   8         25.14         34.56         3.96 o                         
  -3   8   8         12.33         11.83         1.87 o                         
  -2   8   8         15.61         16.71         1.95 o                         
  -1   8   8         59.31         59.72         2.92 o                         
   0   8   8         12.65          9.57         1.84 o                         
   1   8   8         17.28         16.83         2.71 o                         
   2   8   8          0.39          0.00         1.18 o                         
   3   8   8          5.99          4.87         2.02 o                         
  -3   9   8          8.28          7.16         1.67 o                         
  -2   9   8        217.36        230.11         6.57 o                         
  -1   9   8        181.34        184.14         5.61 o                         
   0   9   8         76.33         73.47         3.31 o                         
   1   9   8         12.48         10.57         2.50 o                         
   2   9   8         74.91         66.33         5.01 o                         
   3   9   8         25.59         20.65         3.41 o                         
  -2  10   8         12.69         11.69         1.89 o                         
  -1  10   8         38.84         42.82         6.85 o                         
   0  10   8         36.16         42.97         4.80 o                         
   1  10   8         87.22         90.11         5.98 o                         
   2  10   8         26.79         29.90         3.89 o                         
  -2  11   8         24.10         26.12         2.77 o                         
  -1  11   8         36.02         41.80         9.32 o                         
   0  11   8        172.06        159.93         8.48 o                         
   1  11   8         60.89         54.31         5.49 o                         
  -4   1   9         42.51         45.37         3.51 o                         
  -3   1   9        125.07        123.94         4.40 o                         
  -2   1   9         56.52         49.21         1.62 o                         
  -1   1   9        185.33        180.51         3.28 o                         
   0   1   9        307.91        279.92         4.29 o                         
   4   1   9        110.21        103.26         5.98 o                         
  -4   2   9         47.44         51.85         3.32 o                         
  -3   2   9          3.22          2.27         0.84 o                         
  -2   2   9        178.35        176.22         3.00 o                         
  -1   2   9        302.28        293.31         4.01 o                         
   0   2   9        262.21        259.10         3.53 o                         
   1   2   9         24.46         17.66         2.43 o                         
   2   2   9        123.91        122.31         5.91 o                         
   3   2   9        131.54        131.90         6.54 o                         
   4   2   9          3.87          2.09         1.74 o                         
  -4   3   9         36.50         44.50         4.59 o                         
  -3   3   9         52.28         49.44         5.81 o                         
  -2   3   9        628.15        629.73         8.23 o                         
  -1   3   9        186.51        189.11         2.99 o                         
   0   3   9        122.68        117.45         2.10 o                         
   1   3   9         28.49         21.98         1.94 o                         
   2   3   9        110.50        109.93         5.63 o                         
   3   3   9         41.45         43.81         4.38 o                         
   4   3   9         25.51         25.80         3.55 o                         
  -4   4   9         18.42         23.36         3.41 o                         
  -3   4   9         67.52         69.53         4.59 o                         
  -2   4   9         62.04         60.42         2.02 o                         
  -1   4   9         34.08         33.77         1.47 o                         
   0   4   9        158.97        154.96         2.70 o                         
   1   4   9        184.90        182.40         5.33 o                         
   2   4   9          5.46          4.10         1.60 o                         
   3   4   9          1.38          2.92         1.60 o                         
   4   4   9          1.08          1.18         1.74 o                         
  -4   5   9         23.86         23.57         3.48 o                         
  -3   5   9         23.70         23.29         3.13 o                         
  -2   5   9         55.20         51.88         1.90 o                         
  -1   5   9         93.92         93.71         2.37 o                         
   0   5   9        194.84        206.59         5.76 o                         
   1   5   9        101.31         97.60         4.38 o                         
   2   5   9         98.61         92.34         5.35 o                         
   3   5   9         32.30         32.33         3.82 o                         
   4   5   9          0.96          0.00         1.39 o                         
  -4   6   9         15.32         17.24         3.06 o                         
  -3   6   9         63.29         62.23         4.45 o                         
  -2   6   9         60.72         58.13         3.36 o                         
  -1   6   9         55.37         53.75         1.92 o                         
   0   6   9        226.65        228.16         6.40 o                         
   1   6   9         81.25         79.99         3.59 o                         
   2   6   9         12.69         16.13         2.85 o                         
   3   6   9         37.85         33.38         3.89 o                         
  -3   7   9         50.82         51.80         4.24 o                         
  -2   7   9         12.96         11.58         1.33 o                         
  -1   7   9         39.60         41.09         2.55 o                         
   0   7   9         42.23         35.53         3.82 o                         
   1   7   9         23.30         21.42         3.06 o                         
   2   7   9         52.05         61.47         4.59 o                         
   3   7   9          4.34          2.50         1.67 o                         
  -3   8   9         17.27         13.63         2.78 o                         
  -2   8   9        102.48        112.59         5.08 o                         
  -1   8   9        134.12        143.23         4.65 o                         
   0   8   9         69.96         73.98         5.15 o                         
   1   8   9         68.02         67.66         4.94 o                         
   2   8   9         62.77         66.89         4.94 o                         
   3   8   9         41.91         50.34         4.94 o                         
  -3   9   9         26.90         20.58         3.34 o                         
  -2   9   9         39.70         42.31         3.16 o                         
  -1   9   9         27.59         33.74         2.74 o                         
   0   9   9         18.77         25.10         3.62 o                         
   1   9   9         28.79         26.07         3.62 o                         
   2   9   9         23.06         24.55         3.62 o                         
   3   9   9          1.52          2.50         1.81 o                         
  -2  10   9         34.20         37.69         3.19 o                         
  -1  10   9         72.25         77.56         3.80 o                         
   0  10   9         97.02         98.74         6.40 o                         
   1  10   9         76.72         76.49         5.56 o                         
   2  10   9         65.54         60.91         5.15 o                         
  -1  11   9          9.21          9.61         1.86 o                         
   0  11   9         14.01         13.63         3.34 o                         
   1  11   9          4.07          7.23         2.57 o                         
  -4   0  10        123.13        140.25         7.51 o                         
  -3   0  10        284.68        283.73         7.23 o                         
  -2   0  10        283.25        249.72         6.27 o                         
  -1   0  10        539.91        549.08        10.33 o                         
   0   0  10        274.99        275.63         9.25 o                         
  -4   1  10         25.46         21.04         2.50 o                         
  -3   1  10         27.21         22.58         2.24 o                         
  -2   1  10        122.88        118.81         3.43 o                         
  -1   1  10        137.32        136.82         2.92 o                         
   0   1  10        233.58        227.28         4.69 o                         
   1   1  10         26.42         20.16         2.71 o                         
   4   1  10         30.19         30.80         3.89 o                         
  -4   2  10         71.76         72.11         3.90 o                         
  -3   2  10         75.06         68.56         4.73 o                         
  -2   2  10        286.75        286.25         4.77 o                         
  -1   2  10        307.99        303.07         4.25 o                         
   0   2  10        309.87        302.18         4.67 o                         
   1   2  10        110.79        111.26         4.03 o                         
   2   2  10         79.59         85.04         5.08 o                         
   3   2  10         30.85         27.40         3.62 o                         
   4   2  10         13.30         15.78         2.99 o                         
  -4   3  10          7.92          8.90         2.57 o                         
  -3   3  10        128.49        122.52         6.26 o                         
  -2   3  10        362.85        362.99         5.67 o                         
  -1   3  10        331.35        330.48         5.11 o                         
   0   3  10        292.66        281.30         5.45 o                         
   1   3  10         18.27         18.32         1.92 o                         
   2   3  10         70.52         72.66         4.80 o                         
   3   3  10         24.51         29.48         3.69 o                         
   4   3  10         13.46         18.98         3.27 o                         
  -4   4  10         76.36         86.50         5.77 o                         
  -3   4  10         37.85         30.53         3.55 o                         
  -2   4  10         38.76         32.76         2.80 o                         
  -1   4  10        402.95        410.09         5.95 o                         
   0   4  10        108.74        103.93         5.81 o                         
   1   4  10         54.95         57.85         3.37 o                         
   2   4  10          9.39          5.77         2.02 o                         
   3   4  10         62.07         74.05         5.21 o                         
   4   4  10         18.54         23.64         3.55 o                         
  -4   5  10         20.70         22.46         3.48 o                         
  -3   5  10         16.21         14.25         2.64 o                         
  -2   5  10          2.81          5.40         0.98 o                         
  -1   5  10          1.00          0.81         0.55 o                         
   0   5  10         49.81         46.90         2.85 o                         
   1   5  10         81.38         80.14         3.64 o                         
   2   5  10         91.27        103.60         5.98 o                         
   3   5  10         11.46         11.47         2.50 o                         
   4   5  10         15.12         16.69         3.20 o                         
  -3   6  10        282.85        281.54        10.22 o                         
  -2   6  10        303.20        302.79         5.86 o                         
  -1   6  10         12.20         11.91         1.20 o                         
   0   6  10        194.82        195.87         8.20 o                         
   1   6  10        267.12        263.11         9.94 o                         
   2   6  10          0.84          0.83         1.39 o                         
   3   6  10          2.25          0.00         1.39 o                         
  -3   7  10         58.91         67.52         4.87 o                         
  -2   7  10         51.96         49.62         2.87 o                         
  -1   7  10         73.21         61.99         3.00 o                         
   0   7  10         33.93         36.30         4.17 o                         
   1   7  10         59.94         60.77         4.73 o                         
   2   7  10         29.62         29.20         3.82 o                         
   3   7  10         19.95         20.93         3.48 o                         
  -3   8  10         10.83          8.97         2.43 o                         
  -2   8  10         10.03         11.55         1.83 o                         
  -1   8  10         76.47         75.90         3.46 o                         
   0   8  10         41.98         35.81         4.24 o                         
   1   8  10          4.77          2.36         1.67 o                         
   2   8  10          5.83          4.31         2.02 o                         
   3   8  10          6.41          2.92         1.95 o                         
  -2   9  10         12.13          9.57         1.72 o                         
  -1   9  10         85.42         86.65         3.87 o                         
   0   9  10         64.91         64.74         5.08 o                         
   1   9  10          5.93          3.20         1.67 o                         
   2   9  10         15.68         13.84         2.92 o                         
  -1  10  10         41.78         36.51         3.02 o                         
   0  10  10         23.97         25.38         3.89 o                         
   1  10  10          8.42         10.78         2.71 o                         
  -4   1  11         11.32         14.27         2.24 o                         
  -3   1  11         30.11         31.07         2.75 o                         
  -2   1  11        366.53        348.44         8.10 o                         
  -1   1  11        205.31        195.06         3.74 o                         
   0   1  11         59.68         53.88         4.03 o                         
   1   1  11        169.29        163.00         5.16 o                         
   4   1  11          2.66          4.31         2.23 o                         
  -4   2  11         36.90         41.75         3.53 o                         
  -3   2  11         27.17         21.76         3.13 o                         
  -2   2  11        286.88        272.78         5.64 o                         
  -1   2  11        316.40        331.89         5.24 o                         
   0   2  11        298.72        296.93         5.81 o                         
   1   2  11         54.24         52.40         6.88 o                         
   2   2  11          7.70          3.82         1.88 o                         
   3   2  11         57.92         67.03         5.15 o                         
   4   2  11         25.19         30.18         4.17 o                         
  -4   3  11        110.03        123.98         7.09 o                         
  -3   3  11        194.42        184.47         8.00 o                         
  -2   3  11         70.08         78.09         2.66 o                         
  -1   3  11        292.74        298.05         4.90 o                         
   0   3  11        558.13        563.46        11.54 o                         
   1   3  11         70.70         70.14         5.88 o                         
   2   3  11          6.46          5.15         1.81 o                         
   3   3  11         48.32         61.95         4.94 o                         
   4   3  11         15.34         18.50         3.34 o                         
  -4   4  11         10.74          9.11         2.57 o                         
  -3   4  11         14.17         12.93         2.71 o                         
  -2   4  11         77.22         67.50         2.95 o                         
  -1   4  11         42.94         43.09         1.78 o                         
   0   4  11        125.22        130.62         7.51 o                         
   1   4  11        250.29        271.74        10.15 o                         
   2   4  11         36.73         37.55         4.17 o                         
   3   4  11          1.76          2.36         1.95 o                         
   4   4  11          6.72         10.15         2.64 o                         
  -3   5  11        189.72        187.32         8.14 o                         
  -2   5  11         12.16         14.15         1.41 o                         
  -1   5  11         34.37         34.16         2.39 o                         
   0   5  11        127.58        120.36         6.26 o                         
   1   5  11         64.85         61.95         4.73 o                         
   2   5  11         36.43         35.53         4.10 o                         
   3   5  11         17.57         14.46         2.99 o                         
  -3   6  11        201.83        177.45         8.00 o                         
  -2   6  11         29.34         31.13         5.60 o                         
  -1   6  11          2.05          0.72         1.46 o                         
   0   6  11         55.19         59.03         4.66 o                         
   1   6  11         23.61         19.89         3.34 o                         
   2   6  11         69.77         71.76         5.28 o                         
   3   6  11          2.23          4.87         2.02 o                         
  -3   7  11         49.70         52.57         4.45 o                         
  -2   7  11         81.01         85.38         4.59 o                         
  -1   7  11         85.87         81.12         3.48 o                         
   0   7  11         24.58         23.78         3.48 o                         
   1   7  11         61.18         64.53         5.01 o                         
   2   7  11         33.13         26.98         3.75 o                         
   3   7  11         11.13          8.14         2.43 o                         
  -2   8  11         22.09         27.40         4.35 o                         
  -1   8  11        153.88        143.38         7.58 o                         
   0   8  11        112.28        112.23         6.68 o                         
   1   8  11         25.82         29.34         4.03 o                         
   2   8  11         51.06         48.81         5.15 o                         
  -2   9  11          1.14          0.49         1.18 o                         
  -1   9  11         38.22         40.40         4.87 o                         
   0   9  11          6.58          2.29         2.16 o                         
   1   9  11          4.32          3.96         2.16 o                         
   2   9  11          5.58          8.69         2.64 o                         
   0  10  11         13.85         19.54         3.69 o                         
  -4   0  12         69.65         67.93         5.56 o                         
  -3   0  12          8.47         10.71         2.57 o                         
  -2   0  12         60.00         64.22         3.17 o                         
  -1   0  12       1392.08       1353.14        17.90 o                         
   0   0  12        201.04        191.54         5.63 o                         
   1   0  12         79.34         75.37         5.01 o                         
  -4   1  12         22.64         24.55         2.82 o                         
  -3   1  12         51.67         48.71         3.47 o                         
  -2   1  12         16.12         16.84         1.98 o                         
  -1   1  12        560.72        560.11         7.96 o                         
   0   1  12        368.51        377.45         7.06 o                         
   1   1  12        100.60        106.55         4.23 o                         
   2   1  12         30.86         27.47         3.75 o                         
   3   1  12         32.32         38.66         4.59 o                         
   4   1  12         10.32         13.77         3.20 o                         
  -4   2  12         32.78         35.07         3.31 o                         
  -3   2  12         38.42         38.03         4.17 o                         
  -2   2  12         17.04         17.19         1.97 o                         
  -1   2  12          7.38          7.40         1.00 o                         
   0   2  12         67.56         67.58         2.64 o                         
   1   2  12         74.82         73.36         5.08 o                         
   2   2  12         51.49         51.59         5.15 o                         
   3   2  12         24.51         29.76         4.17 o                         
  -3   3  12         11.76         10.92         2.57 o                         
  -2   3  12         88.83         83.26         3.54 o                         
  -1   3  12         34.96         38.15         2.46 o                         
   0   3  12         40.04         39.98         4.24 o                         
   1   3  12        121.12        109.17         6.33 o                         
   2   3  12          9.14         10.50         2.64 o                         
   3   3  12         12.49         12.38         2.85 o                         
  -3   4  12        112.11        107.36         6.19 o                         
  -2   4  12        238.17        237.06         5.11 o                         
  -1   4  12         22.89         28.93         3.55 o                         
   0   4  12        384.35        383.89        12.66 o                         
   1   4  12        451.10        480.06        15.16 o                         
   2   4  12         23.96         24.82         3.62 o                         
   3   4  12         13.64         13.21         2.92 o                         
  -3   5  12         73.72         73.77         5.15 o                         
  -2   5  12        379.68        355.69         8.09 o                         
  -1   5  12        126.42        131.00         6.68 o                         
   0   5  12         22.37         19.33         3.13 o                         
   1   5  12        321.90        300.59        11.26 o                         
   2   5  12         67.05         76.07         5.63 o                         
   3   5  12         35.22         48.33         5.28 o                         
  -3   6  12         14.23         16.06         2.99 o                         
  -2   6  12         30.61         33.45         2.70 o                         
  -1   6  12         11.49         20.44         3.27 o                         
   0   6  12         13.93         16.76         2.85 o                         
   1   6  12          3.73          2.29         1.81 o                         
   2   6  12         44.85         47.21         5.01 o                         
   3   6  12          9.72          7.44         2.43 o                         
  -2   7  12          8.21          9.86         2.43 o                         
  -1   7  12          9.56          6.81         2.43 o                         
   0   7  12         24.96         34.77         4.45 o                         
   1   7  12         18.80         18.57         3.27 o                         
   2   7  12         45.80         38.66         4.66 o                         
  -2   8  12          7.45          6.65         1.61 o                         
  -1   8  12         65.18         62.30         5.01 o                         
   0   8  12          4.00          3.96         2.09 o                         
   1   8  12          7.82          5.91         2.29 o                         
   2   8  12         63.64         65.36         5.42 o                         
  -1   9  12        102.00        105.41         6.81 o                         
   0   9  12        167.46        176.06         8.83 o                         
   1   9  12         49.34         49.30         5.42 o                         
  -3   1  13         13.45         10.00         1.89 o                         
  -2   1  13         77.95         80.59         3.64 o                         
  -1   1  13         73.33         68.89         2.70 o                         
   0   1  13        126.14        130.61         3.84 o                         
   1   1  13         27.57         26.97         2.55 o                         
   2   1  13         35.02         36.64         4.52 o                         
   3   1  13         17.88         25.10         3.96 o                         
  -3   2  13         54.70         60.56         4.87 o                         
  -2   2  13          2.03          6.74         2.02 o                         
  -1   2  13         86.23         92.90         5.42 o                         
   0   2  13        311.31        322.29        11.40 o                         
   1   2  13         77.73         78.10         4.52 o                         
   2   2  13         52.94         59.45         5.08 o                         
   3   2  13         14.34         11.19         2.92 o                         
  -3   3  13         71.04         73.43         5.21 o                         
  -2   3  13         96.55        101.03         5.56 o                         
  -1   3  13        100.54         96.51         5.56 o                         
   0   3  13         33.31         35.60         4.17 o                         
   1   3  13         37.20         34.56         4.24 o                         
   2   3  13          7.08          9.46         2.64 o                         
   3   3  13          6.09          7.79         2.57 o                         
  -3   4  13          9.71         12.10         2.71 o                         
  -2   4  13         66.74         74.54         4.73 o                         
  -1   4  13        143.16        156.52         7.44 o                         
   0   4  13         48.47         45.13         4.66 o                         
   1   4  13         19.84         15.51         2.99 o                         
   2   4  13         22.27         18.57         3.48 o                         
   3   4  13         20.81         25.10         4.03 o                         
  -3   5  13         29.18         24.68         3.62 o                         
  -2   5  13         20.59         18.53         3.30 o                         
  -1   5  13         30.01         33.17         4.03 o                         
   0   5  13          7.05          8.07         2.36 o                         
   1   5  13        171.32        168.83         8.27 o                         
   2   5  13         39.41         35.74         4.59 o                         
  -2   6  13         19.18         23.01         2.33 o                         
  -1   6  13         46.56         53.12         5.28 o                         
   0   6  13         76.48         62.37         5.01 o                         
   1   6  13         13.66         17.31         3.27 o                         
   2   6  13        101.83        103.05         6.81 o                         
  -2   7  13         28.10         28.69         3.72 o                         
  -1   7  13         18.90         25.38         3.75 o                         
   0   7  13          0.74          0.35         1.81 o                         
   1   7  13          3.23          7.37         2.64 o                         
   2   7  13         22.09         20.65         3.62 o                         
  -1   8  13         19.67         14.05         3.06 o                         
   0   8  13         83.10         82.67         5.98 o                         
   1   8  13         79.01        104.37         7.02 o                         
  -3   0  14         16.11         16.76         3.27 o                         
  -2   0  14         48.79         45.61         4.52 o                         
  -1   0  14         99.57        105.00         5.91 o                         
   0   0  14        177.91        171.40         8.14 o                         
   1   0  14          2.46          2.16         1.74 o                         
  -3   1  14          3.82          8.14         1.75 o                         
  -2   1  14         19.02         22.22         2.64 o                         
  -1   1  14          4.92          4.31         1.28 o                         
   0   1  14         19.01         19.82         3.34 o                         
   1   1  14          5.50          6.61         2.29 o                         
   2   1  14         75.31         70.99         5.70 o                         
   3   1  14         21.33         14.81         3.48 o                         
  -3   2  14         30.70         37.07         8.80 o                         
  -2   2  14         69.79         65.29         4.80 o                         
  -1   2  14         29.77         30.66         3.75 o                         
   0   2  14        110.54        114.52         6.54 o                         
   1   2  14         69.11         77.04         5.70 o                         
   2   2  14         10.83         12.10         2.99 o                         
   3   2  14         11.66         12.24         3.13 o                         
  -2   3  14         27.66         26.21         3.41 o                         
  -1   3  14          7.33         12.59         2.57 o                         
   0   3  14         35.28         34.84         4.17 o                         
   1   3  14        108.68        106.32         6.74 o                         
   2   3  14         16.55         14.81         3.20 o                         
  -2   4  14         57.91         63.00         4.59 o                         
  -1   4  14          3.77          3.82         1.88 o                         
   0   4  14         45.48         43.67         4.73 o                         
   1   4  14         81.04         89.98         6.19 o                         
   2   4  14         50.39         65.08         5.56 o                         
  -2   5  14         13.51         14.60         2.71 o                         
  -1   5  14         42.78         42.28         4.66 o                         
   0   5  14         53.21         64.67         5.28 o                         
   1   5  14         27.24         24.75         3.96 o                         
   2   5  14          0.28          0.42         1.81 o                         
  -1   6  14         70.96         78.64         5.77 o                         
   0   6  14         27.48         26.01         3.96 o                         
   1   6  14          8.51          6.19         2.36 o                         
  -1   7  14         23.59         27.54         4.17 o                         
   0   7  14         22.58         20.10         3.75 o                         
  -2   1  15          0.53          0.00         1.08 o                         
  -1   1  15         67.92         68.29         3.61 o                         
   0   1  15         83.07         91.13         4.25 o                         
   1   1  15         24.13         27.12         4.03 o                         
   2   1  15          9.66          7.51         2.64 o                         
  -2   2  15          6.56          6.74         2.16 o                         
  -1   2  15          0.82          0.00         1.39 o                         
   0   2  15         14.97         13.49         3.06 o                         
   1   2  15         35.07         33.79         4.45 o                         
   2   2  15          7.32          8.48         2.78 o                         
  -1   3  15         59.06         79.55         5.49 o                         
   0   3  15          6.76          5.77         2.23 o                         
   1   3  15         32.26         32.19         4.45 o                         
   2   3  15         63.39         71.55         5.98 o                         
  -1   4  15         73.40         88.24         6.05 o                         
   0   4  15         30.58         41.16         4.80 o                         
   1   4  15          8.77         12.03         3.13 o                         
  -1   5  15          8.86          8.14         2.57 o                         
   0   5  15         43.44         41.72         5.08 o                         
   1   5  15         37.12         36.64         4.73 o                         
  -1   0  16         18.24         21.76         3.55 o                         
   0   0  16          3.38          3.41         2.02 o                         
   1   0  16         28.67         41.02         5.08 o                         
  -1   1  16          4.92          4.10         2.09 o                         
   0   1  16         58.88         69.11         3.93 o                         
   1   1  16         11.74         12.79         3.13 o                         
  -1   2  16         65.90         69.88         5.35 o                         
   0   2  16         60.11         71.06         5.77 o                         
   1   2  16         37.49         43.46         5.21 o                         
  -1   3  16         38.94         40.54         4.73 o                         
   0   3  16         17.43         21.76         3.75 o                         
                                                                                
